# Supplementary material for: Multi-endpoint assessment of tunnel wash water and tyre-particle leachate in zebrafish larvae
Source: Toxicol Rep. 2025 Jul 23;15:102096. doi: 10.1016/j.toxrep.2025.102096 (PMC12318315; doi:10.1016/j.toxrep.2025.102096)
Supplement: Supplementary file 2 — Supplementary material [file mmc2.xlsx]

## Sheet: Supplementary table 1
Supplementary Table 1. Chemical analysis of the exposure solutions.
Chemical entity (µg/L)	E3 media	UTWR	TWR	TPL
Fe	<0.01	865	21.8	<0.01
As	<0.5	1.59	1.65	<0.5
Cd	<0.05	<0.05	0.0587	0.0814
Cr	<0.9	1.8	<0.9	<0.9
Cu	<1	10.3	8.88	1.87
Hg	<0.02	<0.02	<0.02	<0.02
Ni	<0.6	3.57	10.6	1.85
Pb	<0.5	0.767	<0.5	<0.5
Zn	<4	35	17.7	6270
PCB28	<0.00110	<0.00110	<0.00110	<0.00220
PCB52	<0.00110	<0.00110	<0.00110	<0.00110
PCB101	<0.000750	<0.000750	<0.000750	<0.000750
PCB118	<0.00110	<0.00110	<0.00110	<0.00110
PCB138	<0.00120	<0.00120	<0.00120	<0.00120
PCB153	<0.00110	<0.00110	<0.00110	<0.00110
PCB180	<0.000950	<0.000950	<0.000950	<0.000950
Sum PCB-7	<0.00365	<0.00365	<0.00365	<0.00420
Naphthalene	<0.030	<0.030	<0.030	0.093
Acenaphthylene	<0.010	<0.010	<0.010	<0.050
Acenaften	<0.010	<0.010	<0.010	0.076
Fluorine	<0.010	<0.010	<0.010	0.02
Phenanthrene	<0.020	0.038	<0.020	<0.020
Anthracene	<0.010	<0.010	<0.010	<0.020
The fluoranthene	<0.010	0.052	<0.010	<0.010
Pyrene	<0.010	0.156	<0.010	<0.010
Benzo(a)anthracene	<0.010	<0.010	<0.010	<0.010
The cross^	<0.010	<0.010	<0.010	<0.010
Sum of the benzo(b+j)fluoranthene	<0.010	<0.010	<0.010	<0.010
The benzo(k)fluoranthene^	<0.010	<0.010	<0.010	<0.010
Benzo(a)pyrene^	<0.0100	<0.0100	<0.0100	<0.0100
Dibenzo(ah)anthracene^	<0.010	<0.010	<0.010	<0.010
Benzo(ghi)perylene	<0.010	0.019	<0.010	<0.010
Indeno(123cd)pyrene^	<0.010	<0.010	<0.010	<0.010
Sum of 16 PAHs (M1)	<0.0950	0.265	<0.0950	0.189
Total PAH carcinogens^	<0.0350	<0.0350	<0.0350	<0.0350
Benzene	<0.20	<0.20	<0.20	0.64
Toluene	<0.20	<0.20	<0.20	19.7
Ethylbenzene	<0.10	<0.10	<0.10	<0.10
w/p-Xylenes	<0.20	<0.20	<0.20	<0.20
o-Xylene	<0.10	<0.10	<0.10	<0.10
Sum xylenes (M1)	<0.150	<0.150	<0.150	<0.150
Total BTEX (M1)	<0.400	<0.400	<0.400	20.3
Aliphates >C5-C6	<5.0	<5.0	<5.0	<5.0
Aliphates >C6-C8	<5.0	<5.0	<5.0	<5.0
Aliphates >C8-C10	<5.0	<5.0	<5.0	<5.0
Aliphates C10-C12	<5	<5	<5	<8
Aliphates >C12-C16	<5	6	<5	34
Aliphates >C16-C35	<30	223	<30	<30
Sum of aliphatics >C12-C35	<17.5	229	<17.5	34
Fraction >C5-C6	<5.0	<5.0	<5.0	<5.0
Fraction >C6-C8	<5.0	<5.0	<5.0	10.7
Fraction >C8-C10	<5.0	<5.0	<5.0	<5.0
Fraction >C10-C12	<5.0	<5.0	<5.0	<20.0
Fraction >C12-C16	<5.0	8.4	<5.0	<20.0
Fraction >C16-C35	<30.0	427	<30.0	<120
Fraction >C35-C40	<10.0	116	<10.0	<40.0
Fraction >C5-C35 (sum, M1)	<25	435	<25	11
Fraction >C10-C40	<50.0	556	<50.0	<200
6PPDq	-	27.6	0.0495	0.0514

## Sheet: Supplementary  table 2
Supplementary Table 2. Percentage mortality of zebrafish embryos and larvae exposed to different concentrations of UTWR and TPL across different time points.
Treatment group	Mortality at 24 hpf	Mortality at 48 hpf	Mortality at 72 hpf	Mortality at 96 hpf
25% UTWR	11	15	20	24
50% UTWR	11	20	28	28
75% UTWR	13	30	32	32
1 g/L TPL	5	8	10	10
2 g/L TPL	15	18	18	24
5 g/L TPL	35	65	65	80

## Sheet: Supplementary table 3
Supplementary Table 3. Summary of RNA sequencing data and the percentage of clean reads mapped to the zebrafish genome.
Sample ID	Treatment	Treatment code	Raw reads (M)	Filtered reads (M)	Mapping efficiency (%)
T11	Negative control	NC	16.8	16.6	92.76
T12	Negative control	NC	19.8	19.6	92.47
T13	Negative control	NC	18.4	18.2	91.88
T14	Negative control	NC	36.9	36.5	92.87
T15	Negative control	NC	19.8	19.6	92.73
T21	Untreated tunnel wash runoff	UTWR	16.7	16.5	92.75
T22	Untreated tunnel wash runoff	UTWR	17.7	17.5	92.84
T23	Untreated tunnel wash runoff	UTWR	19.1	18.9	92.99
T24	Untreated tunnel wash runoff	UTWR	16.5	16.3	93.1
T25	Untreated tunnel wash runoff	UTWR	17.8	17.6	93.43
T31	Treated tunnel wash runoff	TWR	19.2	19	92.37
T32	Treated tunnel wash runoff	TWR	17.3	17.2	92.89
T33	Treated tunnel wash runoff	TWR	17.5	17.3	92.84
T34	Treated tunnel wash runoff	TWR	19.4	19.2	92.83
T35	Treated tunnel wash runoff	TWR	20.5	20.3	93.19
T41	Tyre particle leachate	TPL	19.2	18.9	92.6
T42	Tyre particle leachate	TPL	18.3	18.1	92.72
T43	Tyre particle leachate	TPL	6.9	6.8	92.55
T44	Tyre particle leachate	TPL	34.9	34.5	92.89
T45	Tyre particle leachate	TPL	13.9	13.8	92.99

## Sheet: Supplementary table 4
Supplementary Table 4. Significant DEGs in 116 hpf zebrafish larvae exposed to UTWR. Control group, n=5, UTWR group n=5. Each biological replicate consisted of a pool of zebrafish larvae from ten individuals. Transcripts with an adjusted p<0.05 and log2 fold change of ±1 were considered significant.
Gene	baseMean	log2FoldChange	lfcSE	stat	pvalue	padj
glud1a	17.4504	4.46437	0.883643	5.05223	4.37e-07	4.96e-05
drd1a	10.03	3.83701	1.04846	3.65967	0.000252536	0.00369685
thumpd2	527.498	3.39288	1.20842	2.8077	0.00498965	0.0284008
LOC101883368	6.75477	3.14112	0.953083	3.29575	0.000981589	0.00915652
fibpa	311.373	2.94733	0.648256	4.54656	5.45e-06	0.000288191
dclk2b	236.117	1.98365	0.513378	3.86393	0.000111579	0.00208919
spdl1	91.1479	1.953	0.711018	2.74677	0.00601851	0.0324887
ttc9b	57.3108	1.77272	0.625902	2.83227	0.00462186	0.0268675
crygm2d20	301.154	1.61653	0.316009	5.11547	3.13e-07	3.68e-05
ercc1	7.36914	1.61289	0.486959	3.31216	0.00092579	0.00879276
si:ch211-199g17.2	35.5076	1.58036	0.436224	3.62281	0.000291423	0.00409399
calcoco1a	268.062	1.49369	0.176581	8.45895	2.7e-17	5.89e-14
rtn4rl2a	41.9992	1.46838	0.302609	4.85242	1.22e-06	0.000102472
zgc:86609	7.23158	1.46737	0.502523	2.92001	0.00350022	0.0219154
crygm2d7	517.148	1.45007	0.448562	3.23271	0.00122623	0.0106436
tmem240b	866.993	1.38251	0.40166	3.44198	0.00057748	0.00644705
rpl37	283.399	1.37566	0.297886	4.61807	3.87e-06	0.000233216
LOC101883780	19.6518	1.3737	0.463834	2.96162	0.00306024	0.0199616
efemp2b	34.643	1.36926	0.346091	3.95636	7.61e-05	0.00161916
si:dkey-112m2.1	25.0407	1.31979	0.279119	4.72842	2.26e-06	0.000161176
cercam	25.6686	1.30759	0.400957	3.26117	0.00110952	0.00994231
calcoco1b	196.224	1.28331	0.234463	5.47339	4.42e-08	8.35e-06
fpr1	6.64848	1.26905	0.474243	2.67596	0.00745161	0.0377078
ccm2	6.51973	1.25668	0.472981	2.65693	0.00788555	0.0392532
c1r	22.8343	1.254	0.253637	4.94406	7.65e-07	7.45e-05
slc7a8b	9.56074	1.21113	0.384769	3.14767	0.00164577	0.0129839
si:dkey-29h14.10	220.989	1.19995	0.398477	3.01134	0.00260095	0.017873
LOC110440120	276.403	1.19417	0.385856	3.09487	0.00196898	0.0147075
LOC101882231	7.70471	1.18942	0.454505	2.61696	0.0088718	0.042604
nagpa	8.10341	1.18484	0.445367	2.66037	0.00780557	0.0389882
slc27a4	15.144	1.17727	0.411992	2.8575	0.00426998	0.0253542
best2	8.82053	1.17296	0.446384	2.62769	0.00859657	0.0416663
pcdh2aa1	32.6873	1.1691	0.262306	4.457	8.31e-06	0.00038357
nqo1	35.152	1.16268	0.250151	4.6479	3.35e-06	0.000215583
mtnr1aa	12.5331	1.16156	0.417248	2.78386	0.00537168	0.0299171
rln3b	15.3457	1.1527	0.337061	3.41986	0.000626539	0.00680661
LOC101882847	10.4886	1.11427	0.378152	2.94663	0.00321258	0.0206562
LOC797711	51.5964	1.11226	0.336014	3.31016	0.000932427	0.00884725
zgc:100864	14.5466	1.09438	0.36148	3.02751	0.00246575	0.0172147
crygm2d3	270.531	1.08421	0.374956	2.89157	0.00383327	0.0234408
kcnk13b	14.415	1.07929	0.383629	2.81336	0.00490269	0.0280439
ctsh	50.435	1.0695	0.216578	4.93815	7.89e-07	7.51e-05
lcp2b	27.2812	1.06126	0.257519	4.12109	3.77e-05	0.00103436
zgc:194246	27.2812	1.06126	0.257519	4.12109	3.77e-05	0.00103436
dpep2	54.3539	1.05921	0.228612	4.63322	3.6e-06	0.000223986
mapk14b	19.6635	1.05119	0.323802	3.2464	0.00116876	0.0103039
gpat2	288.202	1.04228	0.189357	5.5043	3.71e-08	7.48e-06
her4.2	47.6456	1.02937	0.214798	4.79227	1.65e-06	0.000126639
mlpha	16.9859	1.02099	0.35049	2.91303	0.00357936	0.0222409
ahrrb	14.3519	1.01362	0.364306	2.78233	0.00539694	0.0300237
shfm1	15.8989	1.00976	0.396237	2.54838	0.0108224	0.0489912
rars	15.9096	1.00255	0.370386	2.70677	0.00679415	0.0354305
aqp10a	76.3234	-1.00048	0.230222	-4.34571	1.39e-05	0.000550221
zgc:103559	539.813	-1.00169	0.237889	-4.21073	2.55e-05	0.000804555
klf13	11.9688	-1.00172	0.348716	-2.8726	0.00407106	0.0244762
ftr63	469.917	-1.00268	0.315032	-3.18279	0.00145861	0.0120239
si:ch73-269m23.5	212.772	-1.00438	0.194897	-5.15336	2.56e-07	3.2e-05
hrh3	142.443	-1.00453	0.240255	-4.18111	2.9e-05	0.000873326
zgc:113054	541.887	-1.00649	0.191741	-5.24921	1.53e-07	2.15e-05
LOC110438301	310.988	-1.00815	0.205986	-4.89429	9.87e-07	8.82e-05
spc25	461.588	-1.00917	0.24627	-4.09783	4.17e-05	0.00109614
si:ch1073-280e3.1	168.499	-1.01047	0.294381	-3.43252	0.00059801	0.00659842
znf516	1185.56	-1.0122	0.228225	-4.43508	9.2e-06	0.000410176
faf2	424.246	-1.01293	0.217671	-4.6535	3.26e-06	0.000213158
trim69	53.2103	-1.01379	0.395043	-2.56627	0.0102799	0.0473309
fkbp9	307.651	-1.0152	0.325627	-3.11769	0.00182277	0.0139439
st3gal1	43.5598	-1.01609	0.380861	-2.66788	0.00763304	0.0383407
si:dkey-205h13.2	21.1562	-1.01667	0.294713	-3.44971	0.000561179	0.00632251
zgc:163025	51.2634	-1.01968	0.23026	-4.42841	9.49e-06	0.000416807
bcam	29941.4	-1.01989	0.254838	-4.0021	6.28e-05	0.00141702
tnni1a	267.901	-1.02014	0.314171	-3.2471	0.00116585	0.0102922
si:dkey-188i13.7	33.2803	-1.02143	0.291875	-3.49954	0.000466054	0.00556551
sult4a1	447.68	-1.02146	0.23091	-4.42365	9.7e-06	0.000420581
snap91	221.309	-1.02152	0.237363	-4.30361	1.68e-05	0.000624506
trnau1apa	64.1367	-1.02214	0.292707	-3.49203	0.000479359	0.00567437
ddx21	863.463	-1.02286	0.256045	-3.99484	6.47e-05	0.0014463
LOC100149117	30.0991	-1.02323	0.311789	-3.28179	0.00103149	0.00945853
LOC100536005	436.212	-1.02412	0.285421	-3.58811	0.000333086	0.00445944
arpc4	1741.33	-1.02436	0.31191	-3.28415	0.0010229	0.00941927
LOC101885096	265.534	-1.02476	0.270739	-3.78506	0.000153669	0.00259771
LOC101886064	3684.15	-1.02494	0.240435	-4.26285	2.02e-05	0.000688905
galnt10	1934.74	-1.02552	0.2497	-4.10699	4.01e-05	0.00106862
vldlr	77.3304	-1.0259	0.403986	-2.53944	0.0111031	0.0498943
best4	32.6273	-1.02688	0.309833	-3.31431	0.000918687	0.00875844
csnk2a4	22.7412	-1.02724	0.293832	-3.49601	0.000472279	0.00561706
zc3h15	549.541	-1.02904	0.241833	-4.25516	2.09e-05	0.000702061
LOC101886628	385.186	-1.02948	0.299093	-3.44201	0.000577415	0.00644705
arcn1b	581.73	-1.03011	0.19011	-5.41851	6.01e-08	1.04e-05
mbd4	50.9761	-1.03047	0.212181	-4.85657	1.19e-06	0.000101076
aass	68.3507	-1.03176	0.273172	-3.77694	0.000158764	0.00266096
axl	1313.36	-1.03329	0.228418	-4.52367	6.08e-06	0.000309865
si:dkey-78a14.5	29.5686	-1.03343	0.314714	-3.28372	0.00102447	0.00942495
LOC103909978	17.5868	-1.03483	0.326975	-3.16485	0.00155161	0.0125106
znf511	466.852	-1.03516	0.293652	-3.52512	0.000423284	0.00523052
LOC101883013	66.6688	-1.03551	0.285227	-3.63046	0.000282915	0.0039929
fra10ac1	6340.5	-1.03628	0.153283	-6.76059	1.37e-11	1.13e-08
hsdl1	598.943	-1.03638	0.310491	-3.33789	0.000844173	0.00829822
otol1a	15.5624	-1.03672	0.362746	-2.85797	0.00426364	0.0253395
si:ch211-59d15.4	257.959	-1.0368	0.243552	-4.25699	2.07e-05	0.000698717
tpbgl	205.735	-1.03777	0.347833	-2.98354	0.00284934	0.0189827
cx34.5	626.775	-1.03788	0.31587	-3.2858	0.00101695	0.00938743
rilp	568.575	-1.03802	0.303802	-3.41675	0.000633727	0.00686072
taz	67.7562	-1.03826	0.38117	-2.72387	0.00645212	0.0341595
mcu	1495.18	-1.0385	0.272832	-3.80639	0.000141011	0.00245134
sncgb	189.269	-1.03865	0.246345	-4.21625	2.48e-05	0.000788945
c24h18orf63	77.8484	-1.03963	0.346076	-3.00405	0.00266408	0.0181526
si:ch211-161f7.2	3398.15	-1.04013	0.278899	-3.72943	0.000191916	0.00305008
mvp	2563.44	-1.04058	0.340361	-3.05727	0.00223361	0.0160853
si:ch211-107o10.3	34.3834	-1.04066	0.267436	-3.89124	9.97e-05	0.0019202
LOC101884918	168.983	-1.04084	0.27616	-3.76899	0.000163911	0.00272169
rpl7l1	227.455	-1.0427	0.219512	-4.75008	2.03e-06	0.00014771
znf710b	23.1916	-1.04292	0.328708	-3.17278	0.00150986	0.0122762
si:dkey-42l23.4	38.5029	-1.04464	0.352588	-2.96278	0.00304878	0.0199067
mns1	21.372	-1.04515	0.281841	-3.70831	0.000208651	0.00322237
mppe1	183.629	-1.0466	0.3037	-3.44616	0.000568603	0.00639409
si:dkey-52d15.2	106.418	-1.0468	0.291406	-3.59224	0.000327852	0.00442082
zgc:92480	297.516	-1.04764	0.271594	-3.85738	0.000114607	0.00213167
LOC100535331	485.992	-1.04875	0.254463	-4.12141	3.77e-05	0.00103436
pttg1ipb	17.4939	-1.04991	0.369141	-2.84421	0.00445216	0.0261751
notum1a	62.0656	-1.05119	0.26778	-3.92558	8.65e-05	0.00177155
maf1	10.1309	-1.05132	0.350787	-2.99703	0.00272623	0.0184756
gng13a	41.4277	-1.05304	0.332739	-3.16477	0.00155205	0.0125106
zgc:136963	77.3917	-1.05483	0.249413	-4.22926	2.34e-05	0.000756815
arhgap32b	78.9347	-1.0549	0.310372	-3.39882	0.00067677	0.00714954
nfatc2a	48.3156	-1.05496	0.290623	-3.62999	0.000283435	0.00399737
si:ch211-171h4.5	31.3992	-1.05539	0.290319	-3.63526	0.000277705	0.00394524
elfn1b	867.99	-1.05592	0.249079	-4.2393	2.24e-05	0.000733752
si:ch73-181m17.1	596.953	-1.05606	0.400309	-2.63811	0.00833696	0.0408944
sgpl1	35.675	-1.05619	0.322779	-3.27219	0.00106717	0.00970871
acot17	52.1478	-1.05669	0.375673	-2.81281	0.00491112	0.0280595
pimr154	581.41	-1.05759	0.24989	-4.23224	2.31e-05	0.000749383
fam151a	54.22	-1.0578	0.287926	-3.67387	0.000238907	0.00355827
c16h2orf66	28.2127	-1.05912	0.324499	-3.26385	0.00109908	0.00988468
LOC108180305	67.3561	-1.06086	0.307416	-3.45089	0.00055874	0.00630949
si:ch211-106n13.3	44.4777	-1.06088	0.388102	-2.73351	0.0062663	0.033477
nr5a5	150.415	-1.06161	0.26532	-4.00124	6.3e-05	0.0014174
sgcg	463.754	-1.06189	0.241195	-4.40262	1.07e-05	0.000452179
slc22a6l	8.7077	-1.06243	0.405971	-2.61701	0.0088703	0.042604
edil3b	242.501	-1.06496	0.395663	-2.69157	0.00711169	0.0366298
LOC100006895	740.913	-1.06526	0.287834	-3.70094	0.000214804	0.00328642
elovl6	606.608	-1.06537	0.25573	-4.166	3.1e-05	0.000915644
noc4l	105.982	-1.06591	0.278812	-3.82305	0.000131813	0.00235159
apom	1873.25	-1.06707	0.297915	-3.58178	0.000341263	0.00453021
cyp2k16	171.427	-1.06815	0.309262	-3.45388	0.000552588	0.00625635
zgc:153311	89.05	-1.06823	0.289369	-3.69157	0.00022287	0.00338349
traf4b	36.0998	-1.06841	0.256786	-4.1607	3.17e-05	0.000924787
nat10	254.905	-1.06855	0.180093	-5.93329	2.97e-09	1.01e-06
snap29	209.127	-1.06947	0.271742	-3.9356	8.3e-05	0.00172291
zgc:172065	108.714	-1.06954	0.257956	-4.14621	3.38e-05	0.000962505
gpr1	107.185	-1.07064	0.310687	-3.44605	0.00056884	0.00639409
ugt2a4	281.222	-1.07103	0.225013	-4.75985	1.94e-06	0.000142658
pcolce2b	39.5258	-1.07165	0.278983	-3.84126	0.000122407	0.00222414
itih3a	191.641	-1.072	0.313577	-3.41861	0.000629408	0.00682148
LOC798736	24.5824	-1.07404	0.349133	-3.07631	0.00209582	0.0154097
rnf43	759.234	-1.0741	0.217573	-4.93676	7.94e-07	7.51e-05
wdr63	836.694	-1.07451	0.196021	-5.4816	4.21e-08	8.19e-06
rpa2	277.773	-1.07475	0.216927	-4.95445	7.25e-07	7.13e-05
ugt2a3	297.63	-1.0749	0.229282	-4.68812	2.76e-06	0.000188882
srxn1	57.8715	-1.07661	0.263834	-4.08065	4.49e-05	0.00115266
gnb5a	126.004	-1.07746	0.290374	-3.71059	0.000206776	0.00320139
inpp5jb	814.79	-1.07773	0.203527	-5.29525	1.19e-07	1.79e-05
ypel2b	101.836	-1.07808	0.227613	-4.73646	2.17e-06	0.00015593
bag5	1477.99	-1.07902	0.201936	-5.3434	9.12e-08	1.42e-05
arf4a	49.9633	-1.08018	0.258707	-4.17531	2.98e-05	0.000893192
LOC110440129	270.339	-1.08031	0.37443	-2.88521	0.00391158	0.0237644
abhd14b	513.519	-1.08089	0.254495	-4.24719	2.16e-05	0.000716466
mat2aa	143.761	-1.08119	0.332276	-3.25389	0.00113835	0.0101267
stat1a	695.187	-1.08169	0.257603	-4.19908	2.68e-05	0.000825849
LOC100006542	43.702	-1.08203	0.323576	-3.34398	0.000825851	0.00817946
si:cabz01083442.1	37.8531	-1.08241	0.307019	-3.52556	0.000422581	0.00522789
ect2l	325.88	-1.08333	0.266937	-4.05838	4.94e-05	0.00122048
mslnb	352.441	-1.08403	0.278514	-3.89217	9.93e-05	0.00191492
si:ch1073-349o24.2	319.926	-1.08437	0.300086	-3.61353	0.000302056	0.00419069
LOC110439874	45.9247	-1.08499	0.344278	-3.15148	0.00162444	0.0128614
ugt2a2	310.733	-1.08571	0.231794	-4.68397	2.81e-06	0.000191409
f7i	149.366	-1.08619	0.298397	-3.64006	0.000272571	0.00390295
armc3	127.527	-1.08631	0.27356	-3.97099	7.16e-05	0.0015635
slc4a1a	803.299	-1.08706	0.223138	-4.87171	1.11e-06	9.58e-05
tradd	42.2094	-1.08715	0.341785	-3.18081	0.00146863	0.012086
mfsd6l	19.6961	-1.08967	0.333507	-3.2673	0.00108577	0.00981889
adamts17	22.2872	-1.0899	0.33605	-3.24326	0.00118172	0.0103875
hsd11b1lb	86.4069	-1.09069	0.33689	-3.23751	0.00120576	0.010531
rnaseh1	73.6176	-1.09095	0.264752	-4.12065	3.78e-05	0.00103436
LOC565422	179.402	-1.09155	0.206311	-5.2908	1.22e-07	1.81e-05
ak5l	316.02	-1.09206	0.312945	-3.48963	0.000483697	0.00571141
dpydb	914.316	-1.09214	0.235632	-4.63492	3.57e-06	0.000222865
tk1	561.662	-1.09226	0.184796	-5.91064	3.41e-09	1.12e-06
retsatl	2915	-1.09351	0.278674	-3.92398	8.71e-05	0.00177442
btr01	39.9426	-1.09468	0.304344	-3.59684	0.000322103	0.00437331
e2f4	13.3939	-1.09503	0.382432	-2.86333	0.00419217	0.0250055
slc35a3b	31.0148	-1.09574	0.291004	-3.76538	0.000166298	0.00274741
ucp1	5727.63	-1.09699	0.30319	-3.61815	0.000296717	0.00412842
macrod2	231.093	-1.09824	0.2652	-4.14119	3.46e-05	0.000970371
exoc3l1	19.945	-1.09838	0.429871	-2.55515	0.0106143	0.0482715
stk36	20.0113	-1.09971	0.350156	-3.14063	0.00168583	0.0132468
tnni2a.4	763.464	-1.09987	0.426322	-2.5799	0.009883	0.046141
LOC100538044	27.272	-1.09991	0.322717	-3.40827	0.000653761	0.00698529
psmd4a	5712.52	-1.10062	0.258607	-4.25596	2.08e-05	0.000700735
si:dkey-156n14.5	321.855	-1.10218	0.209055	-5.27222	1.35e-07	1.96e-05
gnrh3	25.3244	-1.10358	0.418371	-2.6378	0.00834448	0.0409006
zgc:172051	478.285	-1.10391	0.408598	-2.7017	0.00689858	0.0358041
ca15c	11.0756	-1.10403	0.404229	-2.73121	0.00631023	0.0337026
rpe65a	1435.76	-1.10592	0.253796	-4.35751	1.32e-05	0.000530526
rps8b	286.81	-1.10599	0.230669	-4.79469	1.63e-06	0.000126107
LOC562097	26.9212	-1.10969	0.382375	-2.90209	0.00370682	0.0229098
si:dkey-87i10.3	78.0789	-1.11044	0.393353	-2.82302	0.00475736	0.0274397
mmadhc	121.202	-1.11089	0.273463	-4.06228	4.86e-05	0.00120575
ddx59	82.2387	-1.11284	0.26253	-4.23892	2.25e-05	0.000733752
or125-8	1157.94	-1.1143	0.242026	-4.60405	4.14e-06	0.000243197
cyp2v1	203.29	-1.11442	0.248294	-4.4883	7.18e-06	0.000344267
apoa4b.3	7472.45	-1.11625	0.256553	-4.35094	1.36e-05	0.000540563
ugt5b2	134.511	-1.11631	0.264749	-4.2165	2.48e-05	0.000788945
mpped2a	34.1823	-1.11695	0.283029	-3.94641	7.93e-05	0.00166276
cldn15la	694.834	-1.11758	0.257851	-4.33422	1.46e-05	0.000567967
arl4cb	205.596	-1.11763	0.258021	-4.33155	1.48e-05	0.000570769
daam2	17.0656	-1.11776	0.382142	-2.92498	0.00344475	0.0217072
gas1b	2021.45	-1.11991	0.328993	-3.40405	0.000663948	0.00707108
LOC101887189	8.52799	-1.12036	0.435959	-2.56988	0.0101735	0.0470282
efhc2	914.877	-1.1214	0.194848	-5.75527	8.65e-09	2.21e-06
st6gal2a	1827.92	-1.12367	0.271321	-4.14149	3.45e-05	0.000970371
prtga	2348.74	-1.12552	0.315699	-3.56517	0.000363615	0.00472573
si:ch1073-83n3.2	36.0137	-1.12629	0.279573	-4.02863	5.61e-05	0.00132096
LOC794378	848.798	-1.12633	0.22836	-4.93223	8.13e-07	7.57e-05
dkk1b	105.942	-1.12743	0.372992	-3.02267	0.00250553	0.0174007
si:dkey-1h4.4	293.531	-1.12801	0.264101	-4.27113	1.94e-05	0.000674345
tdrd12	9.73076	-1.1291	0.404526	-2.79117	0.00525172	0.0294408
LOC101884990	40.9318	-1.13052	0.192935	-5.85957	4.64e-09	1.43e-06
fgd4b	53.9467	-1.13156	0.368318	-3.07224	0.00212461	0.0155509
cyp2p10	357.349	-1.13325	0.355338	-3.18923	0.00142655	0.0118537
c8b	274.221	-1.13366	0.256643	-4.41725	1e-05	0.000425754
man1a2	10.714	-1.13417	0.429134	-2.64294	0.00821902	0.0404572
rab44	233.662	-1.13452	0.309919	-3.66069	0.000251535	0.00369043
creb3l3b	131.813	-1.13491	0.311704	-3.641	0.000271585	0.00389449
si:dkey-88n24.9	11.2313	-1.135	0.426552	-2.66087	0.00779385	0.0389593
igf2bp2a	178.747	-1.1356	0.246703	-4.60311	4.16e-06	0.000243548
gripap1	9.83775	-1.13737	0.447151	-2.5436	0.0109716	0.0494387
itprip	131.392	-1.13861	0.222171	-5.12493	2.98e-07	3.55e-05
si:dkeyp-72g9.4	60.3094	-1.13916	0.325384	-3.50098	0.000463557	0.00555439
smyd1b	3887.34	-1.13985	0.274371	-4.15442	3.26e-05	0.00093734
LOC108181226	63.4375	-1.14087	0.443495	-2.57244	0.0100985	0.0467803
LOC799520	170.92	-1.1419	0.337267	-3.38575	0.000709851	0.00742718
ugt5b4	817.396	-1.14296	0.271537	-4.20923	2.56e-05	0.000808637
zgc:153968	922.549	-1.1434	0.274548	-4.16466	3.12e-05	0.000916331
mmp21	63.8509	-1.14359	0.329848	-3.46703	0.000526249	0.00604326
cart1	9.96542	-1.14517	0.425859	-2.68909	0.00716478	0.0367512
tmtops3a	20.1145	-1.14532	0.327688	-3.49515	0.000473795	0.00563169
opn1lw2	231.619	-1.14825	0.389288	-2.94962	0.00318162	0.0205219
il17rel	79	-1.14905	0.313857	-3.66107	0.000251165	0.00368775
plxnb2b	45.4589	-1.1498	0.273789	-4.19957	2.67e-05	0.000825369
gata2a	254.686	-1.15069	0.370361	-3.10693	0.00189041	0.014327
crp4	31.0264	-1.15326	0.414136	-2.78473	0.00535721	0.0298534
scpp8	42.2888	-1.15368	0.323795	-3.56299	0.000366657	0.00475349
arsia	273.245	-1.15371	0.231866	-4.97577	6.5e-07	6.63e-05
gdf3	413.191	-1.15554	0.271774	-4.25183	2.12e-05	0.000706524
ugt5a1	53.0252	-1.1556	0.395945	-2.9186	0.00351612	0.0219908
rcor3	502.46	-1.15652	0.340724	-3.39431	0.000688017	0.00724967
treh	187.959	-1.15687	0.265754	-4.35315	1.34e-05	0.000537322
LOC101885757	138.787	-1.15949	0.35685	-3.24923	0.00115718	0.0102478
LOC100149015	136.562	-1.15971	0.362361	-3.20043	0.0013722	0.0115634
fgg	263.217	-1.16114	0.35106	-3.30753	0.000941226	0.00890067
zgc:172315	69.2415	-1.16191	0.314556	-3.69379	0.000220933	0.00335928
cyp8b1	515.771	-1.16275	0.288085	-4.03612	5.43e-05	0.00129187
tmem198a	22.4143	-1.1639	0.280871	-4.14391	3.41e-05	0.00096446
zgc:174260	86.8324	-1.16504	0.375549	-3.10222	0.00192072	0.0145013
myb	93.9476	-1.16508	0.302458	-3.85203	0.000117141	0.00216446
LOC100332267	10.939	-1.16619	0.399339	-2.92031	0.00349688	0.0219085
limk1a	51877.1	-1.16851	0.254679	-4.58817	4.47e-06	0.000253662
tfpia	12.4352	-1.16906	0.427367	-2.7355	0.00622865	0.0333222
flt3	11.7864	-1.16996	0.391932	-2.98512	0.00283469	0.0189172
c3a.1	2718.78	-1.17075	0.401395	-2.91672	0.00353738	0.0220707
tor4aa	24.0645	-1.17133	0.393748	-2.97483	0.00293155	0.0194055
myl4	604.614	-1.17187	0.313892	-3.73336	0.000188945	0.0030225
uckl1a	37.0716	-1.17215	0.384235	-3.0506	0.00228388	0.016298
rad51ap1	7.1465	-1.17317	0.445873	-2.63117	0.00850926	0.0413884
kcns3b	1008.53	-1.17679	0.285882	-4.11637	3.85e-05	0.00104517
scaf8	564.8	-1.17788	0.244507	-4.81735	1.45e-06	0.000116189
ugt5b3	296.444	-1.17804	0.340952	-3.45516	0.00054997	0.00623553
zeb2b	155.008	-1.17923	0.265328	-4.44442	8.81e-06	0.000398308
LOC108183529	9.90589	-1.18006	0.455129	-2.59281	0.00951942	0.0448913
dcaf6	431.913	-1.18129	0.345148	-3.42257	0.000620317	0.00677524
pbld2	56.9879	-1.18165	0.30666	-3.85328	0.000116545	0.00215751
phf12b	99.6864	-1.18194	0.203279	-5.81437	6.09e-09	1.73e-06
cct7	590.701	-1.18323	0.284429	-4.16003	3.18e-05	0.000925372
ugt2b3	276.42	-1.18449	0.274509	-4.31495	1.6e-05	0.000598943
camk1db	506.184	-1.18485	0.284677	-4.16209	3.15e-05	0.0009226
LOC110437729	25.2799	-1.18486	0.40027	-2.96016	0.00307478	0.02001
tmem86b	597.181	-1.18531	0.317846	-3.72921	0.000192084	0.00305008
bco2l	3579.81	-1.18561	0.425785	-2.78453	0.00536046	0.029863
tmx1	1379.2	-1.18586	0.288526	-4.11006	3.96e-05	0.0010624
caspb	1129.53	-1.18596	0.265389	-4.46877	7.87e-06	0.000368257
fgb	2073.86	-1.18961	0.308242	-3.85933	0.000113697	0.00212077
vat1l	518.869	-1.19357	0.196	-6.08965	1.13e-09	4.2e-07
fzd5	144.62	-1.19393	0.314169	-3.80028	0.000144531	0.00249253
olig4	346.031	-1.19464	0.301656	-3.96027	7.49e-05	0.00160463
c3a.3	688.075	-1.19538	0.314802	-3.79726	0.000146305	0.00251472
si:ch211-202h22.8	34.4019	-1.19638	0.403465	-2.96526	0.00302423	0.0198092
f7	138.4	-1.19661	0.282734	-4.23227	2.31e-05	0.000749383
znf469	1718.53	-1.19831	0.241766	-4.95649	7.18e-07	7.11e-05
proca	261.882	-1.19884	0.29092	-4.12088	3.77e-05	0.00103436
dusp7	70.7445	-1.19889	0.268506	-4.46504	8.01e-06	0.000372072
si:ch211-287c22.1	20.4069	-1.19958	0.356506	-3.36482	0.000765937	0.00779013
LOC560010	1338.85	-1.20065	0.31904	-3.76333	0.000167666	0.00275382
st8sia3	16.8317	-1.20356	0.343154	-3.50734	0.000452613	0.00547593
tert	513.11	-1.20386	0.354673	-3.39428	0.000688087	0.00724967
cfhl1	1119.43	-1.20576	0.289034	-4.1717	3.02e-05	0.000901952
LOC101884756	351.918	-1.20679	0.276003	-4.37238	1.23e-05	0.000507601
polg	327.125	-1.20741	0.350454	-3.44528	0.000570461	0.00640343
sptlc2b	154.442	-1.20857	0.271395	-4.45317	8.46e-06	0.000388668
rims2a	367.621	-1.20923	0.285054	-4.24212	2.21e-05	0.000727936
pkz	561.261	-1.21057	0.245574	-4.92957	8.24e-07	7.58e-05
LOC103909824	2418.23	-1.21204	0.283854	-4.26995	1.96e-05	0.000675537
LOC110440130	14.1793	-1.21265	0.455801	-2.66049	0.00780266	0.0389836
angel1	80.8801	-1.21363	0.277744	-4.36959	1.24e-05	0.000511343
rab23	21.8272	-1.21454	0.302511	-4.01486	5.95e-05	0.00136925
LOC110438378	1091.07	-1.21646	0.313417	-3.88128	0.00010391	0.00197569
tmem196b	1191.54	-1.217	0.150267	-8.09889	5.55e-16	9.57e-13
si:dkey-86k10.1	44.0548	-1.21869	0.471421	-2.58513	0.0097342	0.0455856
si:dkey-13m1.2	174.985	-1.21891	0.337903	-3.60728	0.000309428	0.00426005
foxf2a	71.5716	-1.21941	0.262469	-4.64593	3.39e-06	0.000215583
fam196a	33.0756	-1.22052	0.345298	-3.53468	0.000408267	0.00512222
si:dkey-49c17.3	242.329	-1.22295	0.339378	-3.60349	0.000313968	0.00429848
ccnb1	32.174	-1.20612	0.278703	-4.32761	1.51e-05	0.000697339
homezb	65.875	-1.22545	0.285666	-4.2898	1.79e-05	0.000648539
a1cf	478.25	-1.22609	0.472191	-2.5966	0.00941523	0.0445817
sagb	194.981	-1.22633	0.254233	-4.82363	1.41e-06	0.00011405
hnrnpd	73.9081	-1.22799	0.228441	-5.37551	7.64e-08	1.23e-05
zgc:165519	56.7881	-1.2289	0.293815	-4.18258	2.88e-05	0.000871451
gyg2	10.7926	-1.22937	0.385524	-3.18884	0.00142845	0.0118545
si:dkey-122a22.2	147.238	-1.2295	0.413513	-2.97332	0.00294602	0.0194554
pm20d1.1	139.41	-1.23012	0.287585	-4.27743	1.89e-05	0.000666526
zgc:174895	39.5698	-1.23257	0.376855	-3.27068	0.0010729	0.00974282
zgc:91860	4050.34	-1.23258	0.287379	-4.28903	1.79e-05	0.000648539
krt92	2001.01	-1.23486	0.422941	-2.91969	0.00350383	0.021931
ccdc130	107.812	-1.23535	0.329829	-3.74543	0.000180084	0.00291947
mgat4a	319.105	-1.23612	0.220853	-5.59705	2.18e-08	4.76e-06
sst2	69.8138	-1.23646	0.43136	-2.86642	0.00415147	0.0248185
tspan9b	23.2059	-1.23652	0.480769	-2.57197	0.0101122	0.0468217
cpne2	146.364	-1.23861	0.256175	-4.83503	1.33e-06	0.000108601
unc45a	239.306	-1.23919	0.31646	-3.9158	9.01e-05	0.00180211
pex6	12949.9	-1.23934	0.254453	-4.87059	1.11e-06	9.59e-05
flrt2	3642.56	-1.24245	0.267589	-4.64315	3.43e-06	0.00021656
si:dkey-121j17.6	15.062	-1.24342	0.470959	-2.64019	0.00828592	0.0407038
si:dkey-180p18.9	741.664	-1.24434	0.214317	-5.80607	6.4e-09	1.73e-06
dhcr7	306.78	-1.24446	0.241632	-5.15022	2.6e-07	3.24e-05
krtcap2	1415.92	-1.24691	0.270611	-4.60775	4.07e-06	0.000241765
zgc:91976	85.7358	-1.2479	0.417997	-2.98543	0.00283184	0.0189046
gstr	834.949	-1.24806	0.399727	-3.12228	0.00179456	0.0138123
slc4a4a	1231.31	-1.2499	0.336884	-3.71017	0.000207124	0.00320382
ust	20901.4	-1.25379	0.327445	-3.82902	0.000128654	0.0023153
LOC100331381	279.032	-1.2544	0.293114	-4.27955	1.87e-05	0.000664567
mtp	304.574	-1.2553	0.360776	-3.47943	0.000502483	0.00584892
ftr54	108.47	-1.2553	0.295832	-4.24329	2.2e-05	0.000725354
LOC100535643	2632.11	-1.25714	0.292352	-4.30009	1.71e-05	0.00063211
tmem184c	7.77359	-1.25779	0.41941	-2.99895	0.0027091	0.0183975
nmnat1	167.515	-1.25923	0.215663	-5.83888	5.26e-09	1.54e-06
pabpc1l	39.18	-1.25929	0.284685	-4.42346	9.71e-06	0.000420581
zgc:136971	72.6712	-1.25991	0.312552	-4.03105	5.55e-05	0.00131054
crybb1l1	246.073	-1.26095	0.434385	-2.90284	0.00369795	0.0228766
si:dkey-178e17.3	121.083	-1.26096	0.36315	-3.47229	0.000516044	0.00595402
LOC795173	74.3998	-1.26156	0.344483	-3.66218	0.000250082	0.00368285
adam10a	31.9932	-1.26161	0.378063	-3.33705	0.000846738	0.00830635
tfa	15268.5	-1.26179	0.349907	-3.60607	0.000310873	0.00427155
LOC101886684	136.104	-1.26274	0.289525	-4.36141	1.29e-05	0.000523824
vps36	773.267	-1.26532	0.319274	-3.96311	7.4e-05	0.00159933
nfkb2	47.2514	-1.26587	0.284911	-4.44302	8.87e-06	0.000399531
kiss2	381.819	-1.26642	0.279401	-4.53263	5.83e-06	0.000302984
f11r.1	13.0909	-1.27074	0.376205	-3.37779	0.000730708	0.00755524
dock10	1937.89	-1.27113	0.208191	-6.10557	1.02e-09	4.11e-07
fam8a1b	387.193	-1.27148	0.207741	-6.12051	9.33e-10	3.82e-07
zgc:123238	97.4757	-1.27216	0.298175	-4.2665	1.99e-05	0.000681281
mfsd4ab	323.345	-1.2761	0.297765	-4.28559	1.82e-05	0.00065385
si:ch211-152c8.2	1138.01	-1.27614	0.207527	-6.14928	7.78e-10	3.26e-07
lnpep	100.288	-1.2762	0.310855	-4.10545	4.04e-05	0.00106918
vamp1	156.259	-1.27626	0.47802	-2.6699	0.00758749	0.0381998
LOC571043	84.3825	-1.27646	0.236711	-5.39247	6.95e-08	1.15e-05
chchd4b	569.908	-1.27782	0.319695	-3.99699	6.42e-05	0.00143653
plxdc1	498.884	-1.27831	0.27064	-4.72327	2.32e-06	0.000164722
myo7bb	278.061	-1.27854	0.270752	-4.72217	2.33e-06	0.000165017
rbfox3a	266.512	-1.27997	0.379216	-3.37531	0.000737326	0.00760537
wu:fc33b09	17.9463	-1.28009	0.488066	-2.62279	0.00872136	0.0420662
LOC100536464	70.4384	-1.2806	0.376336	-3.4028	0.000666999	0.00708155
prdm12b	440.248	-1.28072	0.367966	-3.48053	0.000500423	0.00583443
LOC110438118	391.003	-1.281	0.419518	-3.0535	0.00226189	0.0162123
si:ch211-281l24.3	6.18519	-1.28267	0.48872	-2.62455	0.00867631	0.0419209
gpr31	1530.15	-1.28324	0.314667	-4.07809	4.54e-05	0.00115522
zgc:66448	12127.5	-1.28383	0.325443	-3.94488	7.98e-05	0.00166628
dhodh	32.3056	-1.28474	0.3798	-3.38267	0.000717844	0.00749088
zgc:158234	1207.04	-1.28546	0.320087	-4.01596	5.92e-05	0.00136925
LOC100331257	161.576	-1.28713	0.295922	-4.34958	1.36e-05	0.000541742
cln5	7.94255	-1.28762	0.407041	-3.16337	0.00155952	0.0125281
LOC110439881	4541.94	-1.29032	0.219678	-5.87367	4.26e-09	1.35e-06
myh11a	40.3937	-1.29163	0.432224	-2.98834	0.00280495	0.0188227
zgc:154142	356.806	-1.29366	0.432142	-2.9936	0.0027571	0.0185951
robo2	12.9742	-1.29393	0.425922	-3.03794	0.002382	0.0168212
pigu	169.689	-1.29449	0.200507	-6.4561	1.07e-10	7.15e-08
c8a	334.596	-1.29527	0.298792	-4.33502	1.46e-05	0.000567408
sult3st4	79.5245	-1.29609	0.341661	-3.7935	0.000148541	0.00253349
ppp4cb	180.781	-1.29637	0.290025	-4.46986	7.83e-06	0.000367377
gb:co360592	360.351	-1.29639	0.253239	-5.11924	3.07e-07	3.63e-05
LOC110440157	51.9091	-1.29998	0.332606	-3.90846	9.29e-05	0.00183719
sh3glb1a	115.687	-1.30048	0.226797	-5.73412	9.8e-09	2.44e-06
LOC101885158	82.0506	-1.30325	0.282904	-4.60669	4.09e-06	0.000241798
agxtb	2458	-1.30517	0.283485	-4.60403	4.14e-06	0.000243197
adrb1	16.4323	-1.30612	0.432575	-3.01941	0.00253264	0.0175261
cox6a1	109.645	-1.30747	0.383219	-3.41181	0.000645319	0.00691765
LOC108179099	7.71617	-1.30783	0.483225	-2.70645	0.00680064	0.0354361
zgc:113425	94.9764	-1.30814	0.352432	-3.71175	0.000205831	0.00319388
tas1r2.2	180.732	-1.31227	0.353171	-3.71568	0.000202661	0.00317025
unc119b	756.839	-1.31453	0.283793	-4.632	3.62e-06	0.000224605
LOC793449	6.65299	-1.31469	0.510566	-2.57496	0.0100252	0.0465615
zgc:112294	514.863	-1.3157	0.275237	-4.78026	1.75e-06	0.000131883
si:cabz01007802.1	846.144	-1.31948	0.320027	-4.12303	3.74e-05	0.00103102
il1b	312.221	-1.32021	0.339157	-3.89263	9.92e-05	0.00191321
far1	292.222	-1.32082	0.305893	-4.31792	1.58e-05	0.000593218
si:ch211-107n13.1	168.923	-1.32645	0.486908	-2.72423	0.00644511	0.0341539
vwa11	252.402	-1.32649	0.386971	-3.42788	0.000608318	0.00668031
btr02	95.8446	-1.32675	0.24605	-5.3922	6.96e-08	1.15e-05
sub1a	190.822	-1.32757	0.504935	-2.62918	0.008559	0.0415231
LOC100005685	720.726	-1.32802	0.2896	-4.58571	4.52e-06	0.000254949
cyp7a1	525.028	-1.32855	0.350631	-3.78903	0.000151239	0.00256324
rps19	3901.62	-1.32867	0.293483	-4.52724	5.98e-06	0.000308339
LOC100536667	30.7316	-1.33181	0.270836	-4.9174	8.77e-07	7.98e-05
dnajb5	23.1115	-1.33273	0.301401	-4.4218	9.79e-06	0.000420581
purba	6.21971	-1.33314	0.471763	-2.82586	0.00471534	0.0272337
mterf2	208.615	-1.33616	0.150766	-8.86246	7.83e-19	2.2e-15
itih5	1310.66	-1.33668	0.315285	-4.2396	2.24e-05	0.000733752
cx43.4	254.914	-1.34017	0.35042	-3.82445	0.000131064	0.00234247
LOC100334396	42.0895	-1.34241	0.37321	-3.59693	0.000321999	0.00437331
aoc2	806.056	-1.34284	0.215315	-6.23661	4.47e-10	2.14e-07
LOC558876	25.9047	-1.34358	0.327124	-4.10724	4e-05	0.00106862
dnpep	74.5234	-1.34379	0.220654	-6.09004	1.13e-09	4.2e-07
LOC553308	3327.46	-1.3461	0.336233	-4.00348	6.24e-05	0.00141535
LOC567924	174.893	-1.34676	0.3299	-4.08233	4.46e-05	0.00115037
tectb	825.533	-1.35173	0.350325	-3.85852	0.000114077	0.00212382
LOC100006805	26.3374	-1.35285	0.476116	-2.84143	0.00449119	0.0263258
pdlim1	1984.09	-1.35346	0.245586	-5.51115	3.56e-08	7.3e-06
lrrc40	303.218	-1.35576	0.268723	-5.04518	4.53e-07	5.04e-05
kif7	1429.48	-1.35902	0.242252	-5.60993	2.02e-08	4.52e-06
zgc:112368	12396.3	-1.36014	0.40415	-3.36544	0.000764225	0.00778474
zgc:112964	30.6778	-1.36105	0.475917	-2.85985	0.00423838	0.0252046
gskip	1635.11	-1.36394	0.489491	-2.78644	0.00532903	0.0297469
LOC100537733	25.5456	-1.36479	0.445627	-3.06263	0.00219403	0.0158839
spag16	101.826	-1.36584	0.32419	-4.21309	2.52e-05	0.000798776
slc13a5b	728.106	-1.36642	0.350769	-3.89549	9.8e-05	0.0019017
LOC407643	10.3216	-1.36678	0.430711	-3.17331	0.00150712	0.012259
ponzr3	88.5016	-1.36714	0.360398	-3.79343	0.000148581	0.00253349
ptp4a2a	82.8736	-1.3674	0.316005	-4.32713	1.51e-05	0.000576677
si:dkey-19b23.10	24.2047	-1.37023	0.46761	-2.93028	0.00338659	0.021443
zgc:112146	151.382	-1.37226	0.356493	-3.84934	0.000118435	0.00217721
arhgap1	1585.28	-1.37358	0.339512	-4.04575	5.22e-05	0.00126058
itgb2	441.996	-1.37533	0.2703	-5.08816	3.62e-07	4.18e-05
tgm1l3	48.4679	-1.37632	0.223247	-6.16502	7.05e-10	3.08e-07
mrps18b	677.447	-1.37638	0.352248	-3.90743	9.33e-05	0.00184128
si:dkey-239b22.2	49.2769	-1.37829	0.422655	-3.26102	0.00111011	0.00994231
LOC110437962	126.481	-1.37846	0.541623	-2.54505	0.0109262	0.049268
LOC100334024	767.53	-1.37847	0.262423	-5.25285	1.5e-07	2.13e-05
hhat	650.733	-1.37929	0.346858	-3.97654	6.99e-05	0.001536
ubox5	16.3041	-1.37971	0.386099	-3.57345	0.000352315	0.00462002
cyp2k21	293.799	-1.38026	0.215776	-6.39672	1.59e-10	9.46e-08
dock9b	1312.74	-1.3834	0.455078	-3.03993	0.00236636	0.0167408
ldlrad3	44.1801	-1.38836	0.373893	-3.71326	0.000204606	0.00318534
nxph2a	1399.11	-1.38839	0.313797	-4.42448	9.67e-06	0.000420496
pxdc1b	40.9563	-1.38903	0.374084	-3.71313	0.000204709	0.00318534
tmem246	13.2408	-1.39067	0.477345	-2.91335	0.00357573	0.0222254
tmem145	10504.9	-1.39273	0.374149	-3.7224	0.000197342	0.00311126
zgc:101016	351.044	-1.3936	0.291684	-4.77778	1.77e-06	0.000132517
cmc4	52.2604	-1.39447	0.545367	-2.55694	0.0105597	0.0480677
anapc4	154.264	-1.39761	0.323203	-4.32424	1.53e-05	0.000580913
aarsd1	176.279	-1.39941	0.290472	-4.8177	1.45e-06	0.000116189
ugt1a7	1428.19	-1.40086	0.31516	-4.44491	8.79e-06	0.000398308
zgc:92161	59.2069	-1.40409	0.298791	-4.69923	2.61e-06	0.000181872
LOC110440156	72.4811	-1.40429	0.368966	-3.80601	0.000141228	0.00245199
vcana	23.9581	-1.40656	0.366251	-3.84042	0.000122823	0.00222759
zgc:153913	218.97	-1.41189	0.325633	-4.33585	1.45e-05	0.000567408
hbl4	25.3791	-1.41274	0.43479	-3.24925	0.00115711	0.0102478
micu1	16.2233	-1.41466	0.498205	-2.8395	0.00451841	0.0264342
adgrl1.1	43.5157	-1.41502	0.309275	-4.57528	4.76e-06	0.000259725
zmp:0000001236	25.9262	-1.41713	0.290623	-4.87619	1.08e-06	9.49e-05
rusc1	73.5359	-1.41906	0.406161	-3.49385	0.000476109	0.0056507
pigx	459.804	-1.41948	0.251441	-5.64537	1.65e-08	3.77e-06
pex14	135.98	-1.42065	0.328107	-4.32983	1.49e-05	0.000573627
si:ch211-214j8.12	56.0069	-1.4212	0.301523	-4.71341	2.44e-06	0.000171044
ugt5b1	189.635	-1.42296	0.32976	-4.31513	1.6e-05	0.000598943
ndufa2	20.0632	-1.42772	0.483171	-2.9549	0.00312771	0.0202739
LOC110440131	7.59277	-1.42832	0.458484	-3.11531	0.00183754	0.0139949
si:dkeyp-110g5.4	160.156	-1.42916	0.36672	-3.89714	9.73e-05	0.00189688
ugt1a1	1534.4	-1.43053	0.320233	-4.46716	7.93e-06	0.000370145
cwc27	940.853	-1.43119	0.304654	-4.69776	2.63e-06	0.000182085
sumf1	56.903	-1.43176	0.34397	-4.16244	3.15e-05	0.000922546
arid5b	8.66138	-1.43382	0.435221	-3.29445	0.000986128	0.00918828
prss60.3	81.7635	-1.43393	0.368648	-3.88971	0.000100362	0.001925
arhgap20	17.1714	-1.43597	0.537496	-2.6716	0.00754902	0.0380548
traf6	57.8817	-1.4387	0.34661	-4.15076	3.31e-05	0.000948313
ugt1a2	1601.05	-1.43889	0.323367	-4.44971	8.6e-06	0.000393132
brd1b	9.88423	-1.44182	0.473591	-3.04443	0.00233123	0.016522
pck1	4115.23	-1.44311	0.253242	-5.69853	1.21e-08	2.86e-06
slco2b1	350.688	-1.44566	0.336781	-4.29258	1.77e-05	0.000644188
ugt1a4	1648.1	-1.45456	0.328082	-4.43353	9.27e-06	0.000411399
ugt1ab	1643.21	-1.45548	0.328204	-4.43466	9.22e-06	0.000410176
cfhl3	51.4241	-1.45656	0.356918	-4.08093	4.49e-05	0.00115266
cyp2k18	98.1097	-1.45746	0.251019	-5.80617	6.39e-09	1.73e-06
igfals	25.0617	-1.45891	0.532847	-2.73796	0.00618218	0.0331407
dph3	45.0635	-1.45917	0.386779	-3.77261	0.000161549	0.00269158
vegfab	64.5911	-1.45938	0.478109	-3.0524	0.0022702	0.016248
zmp:0000001031	13.348	-1.46528	0.409213	-3.58072	0.000342649	0.00454103
pdgfd	83.809	-1.46547	0.462322	-3.1698	0.00152546	0.012352
LOC101884647	268.259	-1.46805	0.548177	-2.67805	0.00740513	0.0375192
si:dkey-14o18.2	24.4116	-1.46948	0.33878	-4.33757	1.44e-05	0.000566728
slc29a1b	1867.66	-1.47177	0.258741	-5.6882	1.28e-08	2.99e-06
cycsb	61.4629	-1.47431	0.295431	-4.99038	6.03e-07	6.2e-05
ora6	56.7059	-1.4746	0.519929	-2.83615	0.0045661	0.0266536
LOC100006764	265.277	-1.47861	0.385556	-3.83501	0.000125558	0.00226881
wdr76	218.444	-1.47877	0.272725	-5.42221	5.89e-08	1.02e-05
ptdss2	66.2355	-1.48237	0.440168	-3.36773	0.00075789	0.00774837
zc3h11a	331.183	-1.4836	0.362749	-4.08987	4.32e-05	0.00112381
pdrg1	19.472	-1.48465	0.497291	-2.98549	0.00283127	0.0189046
LOC101884372	7.99552	-1.48607	0.512442	-2.89997	0.00373195	0.0230289
spopla	1801.71	-1.48802	0.390153	-3.81395	0.000136765	0.00240522
LOC568930	31.1264	-1.49059	0.43788	-3.4041	0.000663835	0.00707108
fam188b2	47.2447	-1.49076	0.307427	-4.84916	1.24e-06	0.000103213
il17rc	1839.32	-1.49214	0.389238	-3.83349	0.000126337	0.0022808
cyp3a65	5957.5	-1.49236	0.28697	-5.2004	1.99e-07	2.68e-05
prelid3b	3962.58	-1.49971	0.261888	-5.72654	1.02e-08	2.49e-06
gdf7	1277.53	-1.50532	0.421111	-3.57465	0.000350693	0.00460563
zgc:153372	419.308	-1.5059	0.319745	-4.70969	2.48e-06	0.000173577
ctu1	21.311	-1.50607	0.44845	-3.35839	0.000783988	0.00793268
wnk1b	228.641	-1.51042	0.353882	-4.26814	1.97e-05	0.000677732
calhm3	1057.82	-1.5129	0.288102	-5.25126	1.51e-07	2.14e-05
si:ch211-91p5.3	44.7865	-1.51471	0.459177	-3.29874	0.000971193	0.00908789
lrrn3a	19.5946	-1.5204	0.413113	-3.68036	0.000232908	0.00349273
si:dkey-185e18.7	53.6627	-1.52236	0.354089	-4.29936	1.71e-05	0.000633
fam133b	48.9372	-1.52459	0.409937	-3.71908	0.000199948	0.00313725
manea	104.75	-1.52639	0.355443	-4.29435	1.75e-05	0.000643852
LOC101886616	46.3578	-1.52924	0.457235	-3.34454	0.000824181	0.00817116
si:ch73-170d6.3	11.8645	-1.52929	0.574962	-2.6598	0.0078186	0.0390335
tlr20f	14.9736	-1.53077	0.327302	-4.67694	2.91e-06	0.000196725
ugt2b1	112.924	-1.54307	0.394274	-3.91371	9.09e-05	0.00181041
tcf7l1b	33.5566	-1.54458	0.460103	-3.35704	0.000787805	0.00795608
apoda.2	1155.56	-1.54594	0.382867	-4.0378	5.4e-05	0.00128419
elovl4b	702.917	-1.5482	0.489259	-3.16438	0.00155413	0.012511
epdl1	207.74	-1.54877	0.449613	-3.44467	0.000571751	0.00640856
otud7b	2661.79	-1.56186	0.340811	-4.58277	4.59e-06	0.000256428
abcc9	16.1233	-1.56396	0.427106	-3.66176	0.000250484	0.00368601
klhl36	145.793	-1.57073	0.371713	-4.22564	2.38e-05	0.000765389
c6ast3	1607.4	-1.57234	0.493064	-3.18893	0.00142803	0.0118545
fech	130.167	-1.57417	0.403831	-3.8981	9.69e-05	0.00189467
fam46ab	557.215	-1.57553	0.538876	-2.92373	0.00345865	0.0217517
ccbl1	325.727	-1.57584	0.582233	-2.70655	0.0067986	0.0354349
hsc70	3295.66	-1.57968	0.422959	-3.73484	0.000187838	0.0030097
apoc1	2852.47	-1.58169	0.293243	-5.39377	6.9e-08	1.15e-05
LOC108179131	199.528	-1.58842	0.384425	-4.13193	3.6e-05	0.000998912
stc1	11.2839	-1.59098	0.464406	-3.42584	0.00061291	0.0067122
ebi3	76.7679	-1.59993	0.380159	-4.20858	2.57e-05	0.000809641
abcg2b	30.505	-1.60247	0.44583	-3.59434	0.000325211	0.00439426
npsn	68.177	-1.60817	0.451455	-3.56221	0.000367751	0.00476284
plxnb1a	23.7424	-1.60823	0.300507	-5.35172	8.71e-08	1.37e-05
ptgr1	60.136	-1.61052	0.331183	-4.86293	1.16e-06	9.93e-05
pm20d1.2	37.8167	-1.61144	0.390516	-4.12643	3.68e-05	0.00101734
si:ch211-173n18.4	32.807	-1.61551	0.422727	-3.82164	0.00013257	0.00235971
msmo1	52.7431	-1.61786	0.435505	-3.7149	0.000203283	0.00317691
kcnh2b	702.775	-1.61838	0.395452	-4.09247	4.27e-05	0.00111581
lrrc58a	20.4031	-1.62024	0.347902	-4.65717	3.21e-06	0.000212215
cav1	6598.69	-1.62685	0.410777	-3.96042	7.48e-05	0.00160463
ugt1b4	338.416	-1.62692	0.253977	-6.40577	1.5e-10	9.19e-08
zgc:172253	227.803	-1.62754	0.558507	-2.91409	0.00356723	0.0222006
LOC110438486	248.663	-1.63221	0.528916	-3.08596	0.00202896	0.0150299
tmem264	31.6532	-1.6341	0.53977	-3.0274	0.00246665	0.0172149
kctd12.1	20.1976	-1.63601	0.591847	-2.76424	0.00570547	0.0312712
slc35f6	151.571	-1.63665	0.486191	-3.36627	0.000761933	0.00777262
foxe1	68.7825	-1.63675	0.572282	-2.86003	0.00423596	0.0252046
LOC110440124	894.806	-1.63809	0.301439	-5.43423	5.5e-08	9.93e-06
LOC110440160	6.73391	-1.64276	0.551911	-2.9765	0.00291561	0.0193271
ovgp1	6882.55	-1.64334	0.324386	-5.06602	4.06e-07	4.67e-05
ugt1b3	365.743	-1.65517	0.255757	-6.47167	9.69e-11	6.81e-08
pdia2	923.792	-1.65599	0.319242	-5.18726	2.13e-07	2.85e-05
LOC103909001	56.9835	-1.65633	0.358511	-4.62002	3.84e-06	0.000232831
calhm1	48.5139	-1.65935	0.361139	-4.59476	4.33e-06	0.000250265
cyp2k19	99.4152	-1.66068	0.304119	-5.46063	4.74e-08	8.8e-06
dicp3.3	6.56409	-1.66226	0.506845	-3.27962	0.00103946	0.00950503
si:ch73-215d9.1	717.091	-1.66417	0.414095	-4.01881	5.85e-05	0.00136254
kcnh1b	135.891	-1.66619	0.545423	-3.05485	0.00225171	0.01618
nol10	8.66347	-1.67264	0.478154	-3.49812	0.000468542	0.00558454
depdc5	447.302	-1.67637	0.287411	-5.83266	5.45e-09	1.58e-06
LOC797311	463.129	-1.67846	0.471562	-3.55935	0.000371768	0.00479591
zgc:92275	192.459	-1.67892	0.46149	-3.63804	0.000274719	0.00392513
c17h14orf132	15.1292	-1.68879	0.438897	-3.8478	0.000119183	0.00218442
si:ch211-170d8.8	237.774	-1.69237	0.59827	-2.82877	0.00467276	0.0270833
cyp2ad2	1131.56	-1.69414	0.408863	-4.14354	3.42e-05	0.000964604
LOC108181672	51.3963	-1.69803	0.388924	-4.36597	1.27e-05	0.000518363
apoa4b.2	967.259	-1.69991	0.392234	-4.33391	1.46e-05	0.000567967
LOC103911624	43.9732	-1.70417	0.528929	-3.22192	0.00127333	0.0109461
LOC571757	237.033	-1.70641	0.539881	-3.16071	0.00157383	0.0125829
ugt1b2	315.336	-1.72573	0.275402	-6.26623	3.7e-10	1.91e-07
rnf4	40.5971	-1.7293	0.382435	-4.52182	6.13e-06	0.000309865
chia.3	1123.71	-1.73343	0.456436	-3.79774	0.00014602	0.0025138
ugt1b1	312.126	-1.73358	0.278567	-6.22318	4.87e-10	2.28e-07
cflara	311.093	-1.7392	0.279862	-6.21448	5.15e-10	2.35e-07
elmo3	13.6173	-1.74008	0.567031	-3.06876	0.00214947	0.0156711
cyp2ad3	578.863	-1.74112	0.445728	-3.90623	9.37e-05	0.00184491
LOC100536887	815.038	-1.74166	0.271185	-6.42242	1.34e-10	8.51e-08
si:dkey-97a13.12	26.3479	-1.7475	0.314554	-5.55548	2.77e-08	5.85e-06
gchfr	72.3311	-1.74786	0.24369	-7.17245	7.37e-13	8.05e-10
ldah	102.772	-1.7525	0.36384	-4.81667	1.46e-06	0.000116189
kif1aa	51.4842	-1.75357	0.49652	-3.53171	0.000412878	0.00516031
calhm2	33.5657	-1.75433	0.30848	-5.68702	1.29e-08	2.99e-06
got2b	21.5821	-1.76243	0.569138	-3.09667	0.00195705	0.0146629
st6galnac1.2	22.7787	-1.77469	0.414684	-4.27962	1.87e-05	0.000664567
tmem169a	296.018	-1.77568	0.277878	-6.39012	1.66e-10	9.58e-08
slc25a51b	785.621	-1.7966	0.328547	-5.46834	4.54e-08	8.51e-06
mrpl17	5779.1	-1.79875	0.473178	-3.80142	0.00014387	0.00248606
slc4a3	25.852	-1.80154	0.402354	-4.47751	7.55e-06	0.000356902
doc2d	275.991	-1.80232	0.197414	-9.12963	6.87e-20	2.25e-16
aspg	110.845	-1.80603	0.305854	-5.90487	3.53e-09	1.14e-06
gb:eh507706	193.653	-1.80653	0.398512	-4.5332	5.81e-06	0.000302966
LOC100004427	136.408	-1.81008	0.264225	-6.85053	7.36e-12	6.89e-09
cyp2aa11	130.189	-1.81991	0.351592	-5.17621	2.26e-07	2.93e-05
si:ch211-79e4.4	81.6827	-1.82069	0.351744	-5.17618	2.26e-07	2.93e-05
clca5.2	13.236	-1.83597	0.673478	-2.72611	0.00640864	0.0340432
LOC108182323	16.9128	-1.84575	0.523115	-3.52838	0.000418116	0.00519934
LOC100535144	17.2044	-1.84876	0.539348	-3.42777	0.000608567	0.00668031
vwa1	39.5222	-1.85059	0.453601	-4.07977	4.51e-05	0.00115294
si:ch73-111e15.1	12.1032	-1.85205	0.467901	-3.95822	7.55e-05	0.00161226
foxq1a	217.011	-1.85661	0.246974	-7.51744	5.59e-14	8.45e-11
zgc:92745	26.7621	-1.8627	0.446903	-4.16802	3.07e-05	0.000913876
snrpd3	20.5571	-1.878	0.560202	-3.35236	0.000801247	0.00803699
LOC110438431	18.9959	-1.87826	0.599224	-3.13448	0.00172156	0.0134149
cabp2b	330.583	-1.88054	0.355192	-5.29441	1.19e-07	1.79e-05
pnpla1	25.8914	-1.88785	0.50463	-3.74107	0.00018324	0.00295528
LOC100331743	41.3059	-1.89069	0.232452	-8.13367	4.16e-16	8.19e-13
tnnt2c	975.924	-1.89129	0.162995	-11.6034	3.96e-31	2.6e-27
gdf6b	384.475	-1.89371	0.310945	-6.09018	1.13e-09	4.2e-07
apoc2	14.8454	-1.8957	0.416339	-4.55327	5.28e-06	0.000282886
cxcl8b.3	11.7331	-1.89811	0.540722	-3.51033	0.000447543	0.00544352
fnta	261.839	-1.902	0.520324	-3.65541	0.000256767	0.00373033
zgc:171470	23.3826	-1.90261	0.548693	-3.46752	0.000525281	0.0060392
ccbl2	16.7863	-1.91554	0.462019	-4.14603	3.38e-05	0.000962505
si:dkey-105h12.2	106.122	-1.93569	0.596869	-3.24308	0.00118246	0.0103875
c6	50.3854	-1.94904	0.363457	-5.3625	8.21e-08	1.31e-05
lzic	118.739	-1.97209	0.274467	-7.18516	6.71e-13	7.76e-10
tnfsf10l3	123.457	-1.97821	0.523266	-3.78051	0.000156507	0.00263211
snx16	70.5437	-1.99229	0.217373	-9.16529	4.94e-20	1.94e-16
eif2d	55.7837	-2.01386	0.452816	-4.44741	8.69e-06	0.000395532
gtpbp2a	218.42	-2.01994	0.584294	-3.45707	0.000546088	0.00619866
mast4	6.61863	-2.03375	0.607872	-3.34568	0.000820807	0.00815415
grin1a	676.075	-2.04249	0.502908	-4.06135	4.88e-05	0.00120805
LOC100332535	17.3095	-2.04689	0.587988	-3.48118	0.00049921	0.00582495
LOC100332608	21.3398	-2.07574	0.328654	-6.31589	2.69e-10	1.43e-07
vwa10.1	22.6368	-2.07698	0.432567	-4.80152	1.57e-06	0.000123832
zgc:112302	53.4239	-2.08825	0.424376	-4.92075	8.62e-07	7.88e-05
amy2a	1207.82	-2.09775	0.545979	-3.84217	0.000121951	0.00221791
s1pr1	76.3597	-2.15836	0.470146	-4.59083	4.41e-06	0.00025232
znf367	20.704	-2.16369	0.322485	-6.70943	1.95e-11	1.52e-08
kcnj1b	93.8077	-2.19682	0.253135	-8.67845	4.01e-18	9.86e-15
gng8	40.2054	-2.21525	0.550929	-4.02093	5.8e-05	0.00135516
gstp2	357.034	-2.23102	0.486282	-4.58791	4.48e-06	0.000253662
ccdc88ab	9.35677	-2.24416	0.498649	-4.50048	6.78e-06	0.000330417
LOC110438229	9.73553	-2.24975	0.801014	-2.80863	0.00497526	0.0283461
cyp2k6	28.9335	-2.26274	0.527496	-4.28959	1.79e-05	0.000648539
chst8	141.186	-2.27048	0.481021	-4.72013	2.36e-06	0.000166087
zgc:92511	58.8296	-2.2788	0.636912	-3.57788	0.000346387	0.00456739
cav2	161.831	-2.30158	0.641071	-3.59021	0.000330417	0.00444061
cst14a.2	331.042	-2.3269	0.347043	-6.70493	2.01e-11	1.52e-08
zgc:136461	82.2674	-2.34394	0.694268	-3.37613	0.000735128	0.00758668
slc25a18	517.47	-2.38506	0.442403	-5.39114	7e-08	1.15e-05
fdps	10.6784	-2.43344	0.539183	-4.51319	6.39e-06	0.0003185
dao.3	80.8035	-2.44789	0.763169	-3.20754	0.00133876	0.0113464
LOC100536595	6.34964	-2.49497	0.607257	-4.10859	3.98e-05	0.00106773
LOC108179058	22.0116	-2.53882	0.971666	-2.61285	0.00897894	0.0429713
zgc:165423	1380.15	-2.56821	0.47603	-5.39506	6.85e-08	1.15e-05
LOC100333826	419.839	-2.59597	0.180135	-14.4112	4.4e-47	8.65e-43
lrrc15	508.963	-2.64846	0.327269	-8.09261	5.84e-16	9.57e-13
si:ch73-347e22.4	195.866	-2.7025	0.496911	-5.4386	5.37e-08	9.78e-06
per2	396.815	-2.77831	0.207827	-13.3684	9.26e-41	9.1e-37
bola3	106.96	-2.82481	0.382577	-7.38365	1.54e-13	2.02e-10
LOC103909430	7.80276	-2.86625	0.84554	-3.38985	0.00069931	0.00734425
npc1l1	37.2582	-2.94815	0.503538	-5.85486	4.77e-09	1.44e-06
lgals9l4	10.3581	-3.0629	0.706456	-4.33559	1.45e-05	0.000567408
si:dkey-79d12.4	26.4047	-3.08005	0.482425	-6.38451	1.72e-10	9.66e-08
casq2	106.666	-3.17692	0.441783	-7.19114	6.43e-13	7.76e-10
LOC101884251	1099.21	-3.17912	0.276603	-11.4934	1.42e-30	6.99e-27
gpr84	9.31583	-3.18119	0.735776	-4.32358	1.54e-05	0.000581522
si:ch211-125e6.8	115.73	-3.81672	0.625539	-6.10149	1.05e-09	4.13e-07
ptpn11b	6.19618	-3.8435	1.20969	-3.17725	0.00148678	0.0121843
LOC795232	27.0507	-3.86575	0.568125	-6.8044	1.01e-11	8.67e-09
LOC101883176	112.359	-3.96321	0.684038	-5.79384	6.88e-09	1.83e-06
slc6a6b	20.0449	-3.99366	1.55956	-2.56075	0.0104446	0.0478316
LOC100329813	55.9687	-4.41918	1.26587	-3.49102	0.000481172	0.00569184

## Sheet: Supplementary table 5
Supplementary Table 5. Significant DEGs in 116 hpf zebrafish larvae exposed to TWR. Control group, n=5, TWR group, n=5. Each biological replicate consisted of a pool of zebrafish larvae from ten individuals. Transcripts with an adjusted p<0.05 and log2 fold change of ±1 were considered significant.
Gene	baseMean	log2FoldChange	lfcSE	stat	pvalue	padj
agrp	57.8457	-5.45696	1.00894	-5.40859	6.35e-08	2.71e-05
slc6a6b	20.0449	-4.51208	1.55732	-2.89733	0.00376356	0.0241803
si:ch211-125e6.8	115.73	-3.90235	0.625164	-6.24212	4.32e-10	8.27e-07
usp24	8.15516	-3.67356	0.833595	-4.40689	1.05e-05	0.000536449
si:ch211-159i8.4	10.073	-3.47435	0.804298	-4.31973	1.56e-05	0.000707935
dao.3	80.8035	-3.41841	0.761413	-4.48956	7.14e-06	0.000419659
casq2	106.666	-3.09545	0.44168	-7.00835	2.41e-12	1.45e-08
gpr84	9.31583	-3.00437	0.736492	-4.07929	4.52e-05	0.00135088
lgals9l4	10.3581	-3.00092	0.705515	-4.25352	2.1e-05	0.000853689
LOC795232	27.0507	-2.8787	0.573922	-5.01584	5.28e-07	8.26e-05
yap1	15.1765	-2.83198	0.75226	-3.76462	0.0001668	0.00307146
pstpip2	21.176	-2.72323	0.674381	-4.03811	5.39e-05	0.00149044
cmc4	52.2604	-2.62311	0.539582	-4.86137	1.17e-06	0.000139596
zbtb25	7.80534	-2.58053	0.803025	-3.21351	0.00131124	0.0117344
rbm8a	50.5791	-2.45353	0.510925	-4.80214	1.57e-06	0.000161738
skib	13.3745	-2.38796	0.927879	-2.57357	0.0100655	0.0471979
cyp2k6	28.9335	-2.33687	0.526127	-4.44165	8.93e-06	0.00048708
aqp8b	16.8163	-2.30968	0.638482	-3.61746	0.000297514	0.00450122
ora6	56.7059	-2.27529	0.516381	-4.40622	1.05e-05	0.000536449
LOC101883176	112.359	-2.20841	0.686325	-3.21773	0.00129209	0.0116291
LOC101883154	43.7453	-2.1722	0.670249	-3.24089	0.00119159	0.011034
si:dkey-79d12.4	26.4047	-2.10778	0.488933	-4.31098	1.63e-05	0.00072626
zgc:173443	37.9914	-2.09039	0.485457	-4.30602	1.66e-05	0.000735318
fnta	261.839	-2.06359	0.520071	-3.96789	7.25e-05	0.0018106
cxcl8b.3	11.7331	-1.9933	0.536275	-3.71694	0.000201651	0.00344036
zmp:0000000906	58.5693	-1.98996	0.595726	-3.34039	0.000836603	0.0087163
snrpd3	20.5571	-1.96212	0.558335	-3.51424	0.000441014	0.00575929
gstp2	357.034	-1.89018	0.486386	-3.88616	0.00010184	0.00220336
arhgap20	17.1714	-1.8573	0.528846	-3.51197	0.000444791	0.00578921
sub1a	190.822	-1.81183	0.504092	-3.59424	0.000325338	0.00477057
cyp2aa2	73.8745	-1.78447	0.647461	-2.7561	0.00584956	0.0325317
si:ch211-251f6.6	22.8418	-1.76249	0.522359	-3.37409	0.00074059	0.0080753
si:ch73-347e22.4	195.866	-1.7104	0.497836	-3.43566	0.000591114	0.00696705
mrps18b	677.447	-1.70512	0.352008	-4.84398	1.27e-06	0.000145013
si:ch211-79e4.4	81.6827	-1.69769	0.351692	-4.8272	1.38e-06	0.000152544
bola3	106.96	-1.68326	0.385252	-4.36924	1.25e-05	0.000606606
zgc:165423	1380.15	-1.67681	0.476169	-3.52145	0.000429196	0.00568181
uckl1a	37.0716	-1.65688	0.379582	-4.36502	1.27e-05	0.000615307
si:ch211-91p5.3	44.7865	-1.64411	0.457774	-3.59153	0.000328738	0.00479382
tbr1b	105.062	-1.64102	0.46122	-3.55799	0.000373699	0.00520599
lzic	118.739	-1.63512	0.275365	-5.93801	2.88e-09	2.77e-06
fdps	10.6784	-1.6192	0.556758	-2.90826	0.00363449	0.0236429
tmem264	31.6532	-1.61508	0.539116	-2.99579	0.00273734	0.019391
pm20d1.2	37.8167	-1.61072	0.389347	-4.13697	3.52e-05	0.00116511
si:dkey-185e18.7	53.6627	-1.61039	0.352595	-4.56726	4.94e-06	0.000339504
got2b	21.5821	-1.60466	0.569303	-2.81864	0.0048228	0.0287414
sult3st4	79.5245	-1.60435	0.340036	-4.71818	2.38e-06	0.000212551
rnf4	40.5971	-1.5959	0.382408	-4.1733	3e-05	0.00106019
LOC108181672	51.3963	-1.59068	0.388766	-4.09162	4.28e-05	0.00129973
lrrc15	508.963	-1.5869	0.327787	-4.84124	1.29e-06	0.000145013
dnajb5	23.1115	-1.58447	0.295935	-5.35413	8.6e-08	3.11e-05
cyp2k16	171.427	-1.5751	0.307875	-5.11606	3.12e-07	6.04e-05
pak6b	39.2293	-1.57163	0.46325	-3.39261	0.000692296	0.00772446
stx11b.1	183.305	-1.57162	0.458068	-3.43098	0.000601413	0.00705537
sst2	69.8138	-1.56593	0.429069	-3.6496	0.000262645	0.0040932
amn1	27.6085	-1.56002	0.458682	-3.4011	0.000671141	0.00755785
slc25a51b	785.621	-1.55648	0.328592	-4.73683	2.17e-06	0.000203986
pitpnaa	18.1687	-1.54967	0.475424	-3.25956	0.00111585	0.0105246
phf20l1	92.7439	-1.54857	0.592617	-2.61311	0.0089722	0.0435082
cass4	88.2663	-1.54546	0.370328	-4.17322	3e-05	0.00106019
LOC100536464	70.4384	-1.54315	0.374658	-4.11882	3.81e-05	0.0012205
ptdss2	66.2355	-1.52592	0.439448	-3.47234	0.000515935	0.00640108
ctu1	21.311	-1.52477	0.446888	-3.41197	0.000644947	0.00739414
gng8	40.2054	-1.52035	0.553301	-2.74778	0.006	0.0331262
LOC110437958	23.1264	-1.51638	0.585928	-2.58799	0.00965378	0.0458053
cfhl2	305.001	-1.50211	0.537878	-2.79267	0.00522755	0.0301672
gdf7	1277.53	-1.48328	0.421087	-3.52251	0.000427486	0.00567091
tmem169a	296.018	-1.47962	0.278068	-5.32106	1.03e-07	3.19e-05
LOC100535144	17.2044	-1.47162	0.54262	-2.71206	0.00668667	0.0356244
and2	4344.38	-1.47134	0.514438	-2.8601	0.00423513	0.026324
arrb2a	1147	-1.46826	0.485068	-3.02692	0.00247063	0.0180211
wu:fj19g03	419.917	-1.46759	0.471365	-3.11349	0.00184886	0.0147609
cflara	311.093	-1.46575	0.280016	-5.23451	1.65e-07	4.23e-05
jac10	492.05	-1.46501	0.344205	-4.25622	2.08e-05	0.000847961
ugt1b2	315.336	-1.46293	0.275545	-5.30923	1.1e-07	3.25e-05
ugt1b1	312.126	-1.4618	0.278719	-5.24471	1.57e-07	4.22e-05
f11r.1	13.0909	-1.46119	0.368483	-3.96542	7.33e-05	0.00182311
slc25a18	517.47	-1.43962	0.44275	-3.25154	0.00114782	0.0107747
LOC100536670	13.9878	-1.43554	0.494299	-2.90419	0.00368209	0.0238775
LOC797311	463.129	-1.42919	0.471621	-3.03038	0.00244244	0.0179109
si:ch211-282j17.7	9.31673	-1.42914	0.533051	-2.68105	0.00733907	0.0377266
aarsd1	176.279	-1.42503	0.290076	-4.91263	8.99e-07	0.000115607
zgc:153913	218.97	-1.41954	0.325409	-4.36233	1.29e-05	0.00061824
s1pr1	76.3597	-1.41709	0.472251	-3.00071	0.00269348	0.0191627
rusc1	73.5359	-1.4155	0.405501	-3.49073	0.000481698	0.00611086
zgc:85843	93.1407	-1.41405	0.320374	-4.41375	1.02e-05	0.000527776
pnpla1	25.8914	-1.41063	0.507413	-2.78004	0.00543518	0.0309527
tmem101	59.3393	-1.40926	0.462379	-3.04785	0.00230482	0.0171511
ugt1b3	365.743	-1.40868	0.255873	-5.50539	3.68e-08	1.91e-05
fam83fa	13.123	-1.4055	0.425163	-3.30579	0.000947075	0.00944071
spopla	1801.71	-1.4048	0.390145	-3.60072	0.000317343	0.00470275
vwa10.1	22.6368	-1.4006	0.438505	-3.19403	0.00140303	0.0122751
cyp2k18	98.1097	-1.39802	0.250526	-5.58035	2.4e-08	1.31e-05
plxnb2b	45.4589	-1.39475	0.27039	-5.15831	2.49e-07	5.14e-05
ugt1b4	338.416	-1.38835	0.254094	-5.46391	4.66e-08	2.18e-05
otomp	202.751	-1.38437	0.459536	-3.01253	0.00259076	0.018635
zgc:77748	502.809	-1.37355	0.245769	-5.58877	2.29e-08	1.31e-05
ugt5a1	53.0252	-1.36746	0.393676	-3.47357	0.000513582	0.00638861
syde1	62.9294	-1.36472	0.442421	-3.08466	0.00203784	0.0158151
ndufa2	20.0632	-1.36272	0.482356	-2.82514	0.00472606	0.0283637
yrk	4700.47	-1.36039	0.391786	-3.47228	0.000516062	0.00640108
LOC100006764	265.277	-1.35817	0.385538	-3.52279	0.000427029	0.00567091
pimr109	9.01054	-1.35452	0.514483	-2.63278	0.0084689	0.0418188
si:dkey-121j17.6	15.062	-1.35322	0.466957	-2.89794	0.00375617	0.0241455
fgg	263.217	-1.35199	0.350546	-3.85682	0.000114874	0.00237589
pgbd5	656.852	-1.35069	0.500239	-2.7001	0.00693188	0.0364347
manea	104.75	-1.34322	0.355581	-3.77754	0.000158383	0.00297651
LOC110439841	45.5309	-1.34296	0.472454	-2.84252	0.00447579	0.0273811
rps19	3901.62	-1.33659	0.293468	-4.55446	5.25e-06	0.000352806
si:ch211-71m22.1	197.266	-1.33654	0.262846	-5.08486	3.68e-07	6.65e-05
c17h14orf132	15.1292	-1.33154	0.442527	-3.00895	0.00262149	0.0187855
myb	93.9476	-1.32628	0.301277	-4.40219	1.07e-05	0.00053917
il17rel	79	-1.32604	0.311979	-4.25042	2.13e-05	0.000856321
otud7b	2661.79	-1.32511	0.340824	-3.88797	0.000101086	0.00219696
polg	327.125	-1.32153	0.350229	-3.77334	0.000161076	0.00300065
ldah	102.772	-1.31783	0.36475	-3.61297	0.000302711	0.00454726
ugt1a2	1601.05	-1.31459	0.323364	-4.06537	4.8e-05	0.00139405
gdf6b	384.475	-1.31302	0.31142	-4.21623	2.48e-05	0.000948597
chst8	141.186	-1.31222	0.482659	-2.71872	0.00655345	0.0351393
gb:eh507706	193.653	-1.31169	0.399127	-3.28638	0.00101483	0.00991502
ugt1ab	1643.21	-1.3098	0.328206	-3.99079	6.59e-05	0.00169218
traf6	57.8817	-1.30949	0.346563	-3.7785	0.000157776	0.00296801
arpc4	1741.33	-1.30855	0.311815	-4.19657	2.71e-05	0.000991314
ugt1a4	1648.1	-1.30842	0.328084	-3.98808	6.66e-05	0.0017025
c6	50.3854	-1.30745	0.366469	-3.5677	0.000360127	0.00507438
tmem218	38.5635	-1.30535	0.394972	-3.30492	0.000950036	0.00946038
ugt1a1	1534.4	-1.30484	0.320231	-4.07468	4.61e-05	0.00136307
prss60.3	81.7635	-1.30281	0.368618	-3.53432	0.000408824	0.00549798
hand2	199.5	-1.29755	0.287268	-4.51684	6.28e-06	0.000381972
si:dkeyp-117h8.4	2669.32	-1.29722	0.379176	-3.42117	0.000623534	0.00724543
LOC110438497	52.9192	-1.29641	0.349905	-3.70503	0.000211365	0.00354786
dkk3a	31.9082	-1.29409	0.464142	-2.78812	0.00530142	0.0305174
nxph2a	1399.11	-1.28929	0.313788	-4.1088	3.98e-05	0.00123751
ugt1a7	1428.19	-1.28921	0.315154	-4.09073	4.3e-05	0.00129973
LOC100004427	136.408	-1.28896	0.265582	-4.85335	1.21e-06	0.000141641
edil3b	242.501	-1.28805	0.395246	-3.25885	0.00111866	0.0105374
si:ch211-202h22.8	34.4019	-1.28795	0.401613	-3.20694	0.00134156	0.0119223
ssh1a	12.184	-1.2873	0.434695	-2.96139	0.00306251	0.0210338
cyp2k19	99.4152	-1.28539	0.305007	-4.21429	2.51e-05	0.00094955
apoa4b.2	967.259	-1.28473	0.392314	-3.27476	0.00105751	0.0101455
fryl	317.433	-1.28399	0.326061	-3.93786	8.22e-05	0.00194951
LOC103909001	56.9835	-1.28315	0.359627	-3.568	0.000359715	0.00507438
msmo1	52.7431	-1.28052	0.436462	-2.93385	0.00334783	0.0222673
tpbgl	205.735	-1.27916	0.347168	-3.68455	0.000229106	0.00373765
zgc:165519	56.7881	-1.27354	0.292589	-4.35265	1.35e-05	0.000638196
ccbl2	16.7863	-1.27267	0.470116	-2.70715	0.00678637	0.0359458
b3galt2	80.5788	-1.27003	0.431694	-2.94196	0.0032614	0.0218908
sh3glb1a	115.687	-1.2697	0.226364	-5.60911	2.03e-08	1.26e-05
LOC100333826	419.839	-1.26766	0.181712	-6.97624	3.03e-12	1.45e-08
unc119b	756.839	-1.25984	0.283747	-4.44002	9e-06	0.00048708
LOC100537733	25.5456	-1.25729	0.445268	-2.82366	0.00474782	0.0284587
si:dkeyp-110g5.4	160.156	-1.25016	0.366804	-3.40826	0.000653792	0.00745097
c3a.1	2718.78	-1.2474	0.401364	-3.1079	0.00188421	0.0149559
gchfr	72.3311	-1.24239	0.246149	-5.0473	4.48e-07	7.53e-05
calhm3	1057.82	-1.24202	0.288164	-4.31011	1.63e-05	0.000727417
ust	20901.4	-1.23991	0.327443	-3.78664	0.000152696	0.00288946
zgc:152863	234.052	-1.23909	0.300038	-4.12978	3.63e-05	0.0011939
far1	292.222	-1.23903	0.305831	-4.05135	5.09e-05	0.00144613
phospho1	27.9112	-1.23652	0.442815	-2.79241	0.00523176	0.0301798
pex14	135.98	-1.23548	0.328232	-3.76406	0.000167179	0.00307549
vwa1	39.5222	-1.23166	0.456971	-2.69526	0.00703335	0.0367563
nudt3a	519.357	-1.23117	0.45317	-2.7168	0.00659157	0.0352655
si:ch73-111e15.1	12.1032	-1.2304	0.479299	-2.56709	0.0102557	0.0477629
atp6v1c2	26.6162	-1.23001	0.480419	-2.56028	0.0104589	0.0484502
LOC558876	25.9047	-1.22602	0.326839	-3.75116	0.00017602	0.00317937
pdia2	923.792	-1.22531	0.319344	-3.83696	0.000124568	0.0025242
LOC101887009	37.2743	-1.22397	0.377678	-3.24076	0.0011921	0.011034
fgb	2073.86	-1.22303	0.308201	-3.96829	7.24e-05	0.0018106
dnajc27	79.4421	-1.22244	0.416649	-2.93397	0.00334654	0.0222665
gripap1	9.83775	-1.22006	0.439977	-2.77302	0.00555392	0.0314143
LOC101884251	1099.21	-1.22004	0.277212	-4.40111	1.08e-05	0.000540444
ptpn2a	58.8561	-1.21634	0.404573	-3.00647	0.00264302	0.0189103
mmadhc	121.202	-1.21145	0.272746	-4.44168	8.93e-06	0.00048708
fam188b2	47.2447	-1.20946	0.308626	-3.91886	8.9e-05	0.00203177
ccnb1	32.174	-1.22418	0.280507	-4.36417	1.28e-05	0.000519399
vcana	23.9581	-1.2061	0.367102	-3.28547	0.00101814	0.00992774
caspb	1129.53	-1.2004	0.265329	-4.52421	6.06e-06	0.000375256
si:ch73-49o8.1	3397.53	-1.19803	0.208571	-5.74398	9.25e-09	7.39e-06
fam196a	33.0756	-1.19488	0.343572	-3.47783	0.000505487	0.0063413
osbpl11	89.1147	-1.194	0.334373	-3.57087	0.000355796	0.00503711
zgc:112146	151.382	-1.19067	0.356568	-3.33926	0.000840031	0.00872187
LOC101886064	3684.15	-1.18902	0.240386	-4.94629	7.56e-07	0.000104289
myl4	604.614	-1.18694	0.313794	-3.78254	0.000155233	0.0029288
cabp2b	330.583	-1.18215	0.355748	-3.323	0.000890558	0.00903712
arhgap32b	78.9347	-1.18176	0.309214	-3.8218	0.000132479	0.00262888
LOC108179048	23.0964	-1.18148	0.389506	-3.03326	0.00241925	0.0178022
rcor3	502.46	-1.17956	0.340607	-3.46312	0.000533956	0.00654437
pigx	459.804	-1.17945	0.251537	-4.68898	2.75e-06	0.000230713
tecra	38.1881	-1.1775	0.351533	-3.34963	0.00080919	0.0085087
atic	636.688	-1.1764	0.210771	-5.58143	2.39e-08	1.31e-05
tmem86b	597.181	-1.17146	0.317771	-3.68649	0.00022737	0.00372716
mrpl4	2065.2	-1.16883	0.419336	-2.78733	0.0053144	0.0305554
foxf2a	71.5716	-1.16513	0.261954	-4.44784	8.67e-06	0.00047916
camsap2a	10.1817	-1.15915	0.396922	-2.92034	0.00349655	0.0229225
tnfsf10	18.9594	-1.15789	0.451512	-2.56447	0.0103333	0.0480424
ppp4cb	180.781	-1.15519	0.290032	-3.98298	6.81e-05	0.00172576
tapt1a	31.1096	-1.155	0.400064	-2.88704	0.00388886	0.0246828
gulp1b	82.0489	-1.15045	0.429098	-2.68109	0.00733823	0.0377266
si:dkey-122a22.2	147.238	-1.1501	0.413409	-2.78199	0.00540275	0.0308322
psmb11b	106.426	-1.14994	0.243794	-4.71687	2.4e-06	0.000212551
dgke	62.8924	-1.14776	0.375776	-3.05438	0.00225527	0.0169378
plscr3b	21.0763	-1.14714	0.408156	-2.81055	0.00494572	0.0291016
si:dkey-222f8.3	179.303	-1.14476	0.324544	-3.52728	0.000419846	0.0056078
zgc:158234	1207.04	-1.14473	0.320088	-3.57629	0.000348504	0.0049632
arid5b	8.66138	-1.14458	0.440627	-2.59762	0.00938722	0.0449214
LOC407643	10.3216	-1.14455	0.432907	-2.64388	0.00819625	0.0409471
neb	25.3723	-1.14446	0.398731	-2.87025	0.00410152	0.0257006
mat2aa	143.761	-1.14152	0.331676	-3.44167	0.000578126	0.00687475
LOC562097	26.9212	-1.14074	0.380291	-2.99966	0.00270283	0.0191866
si:ch211-106j24.1	21.232	-1.13971	0.41983	-2.71468	0.006634	0.0354205
uox	41.0793	-1.13949	0.363876	-3.13153	0.001739	0.0141608
ftr54	108.47	-1.13776	0.295765	-3.84682	0.000119658	0.00245057
si:dkey-14o18.2	24.4116	-1.13701	0.341834	-3.32621	0.000880365	0.00898122
LOC101885757	138.787	-1.13631	0.356559	-3.18688	0.00143817	0.0124579
si:ch211-241d21.5	100.372	-1.13394	0.228627	-4.95977	7.06e-07	0.000100961
si:ch211-157j23.5	20.6287	-1.13094	0.306	-3.69589	0.000219121	0.00364295
olig4	346.031	-1.12963	0.30158	-3.74571	0.000179887	0.00321067
LOC108180305	67.3561	-1.12096	0.306109	-3.66197	0.000250285	0.00395852
man1a2	10.714	-1.12057	0.425898	-2.63107	0.00851157	0.0419322
zgc:92480	297.516	-1.12031	0.271268	-4.12991	3.63e-05	0.0011939
LOC101884620	159.062	-1.11945	0.411257	-2.72202	0.00648846	0.0349178
LOC567924	174.893	-1.11758	0.330082	-3.38575	0.000709834	0.00783802
tert	513.11	-1.11665	0.354644	-3.14865	0.00164025	0.013629
si:ch211-284e20.8	1664.41	-1.11564	0.295562	-3.77466	0.000160226	0.00299063
prdm12b	440.248	-1.11505	0.367989	-3.03012	0.00244453	0.0179163
sagb	194.981	-1.11383	0.254171	-4.38219	1.17e-05	0.000577483
phf12b	99.6864	-1.11375	0.202893	-5.48933	4.03e-08	1.97e-05
arhgap1	1585.28	-1.11327	0.33954	-3.27876	0.00104265	0.0100619
mvda	128.441	-1.11177	0.216733	-5.12966	2.9e-07	5.68e-05
si:cabz01007802.1	846.144	-1.1113	0.320058	-3.47218	0.000516254	0.00640108
st6galnac1.2	22.7787	-1.11076	0.420912	-2.63894	0.00831648	0.041343
vps26a	73.8854	-1.11011	0.290137	-3.82617	0.000130151	0.00260475
si:ch211-106n13.3	44.4777	-1.1096	0.386731	-2.86918	0.00411537	0.0257534
si:ch211-202f3.4	31.0112	-1.10721	0.284961	-3.88547	0.000102132	0.00220683
si:dkey-109j17.5	108.758	-1.1067	0.331192	-3.34157	0.000833073	0.00870729
calhm2	33.5657	-1.10438	0.314391	-3.51277	0.000443457	0.00578273
elovl1a	97.0707	-1.1024	0.351787	-3.13371	0.0017261	0.0140739
ugt5b1	189.635	-1.09826	0.330075	-3.32729	0.000876942	0.00896505
anxa1b	392.321	-1.09723	0.259107	-4.23468	2.29e-05	0.000902757
LOC100149015	136.562	-1.09662	0.362126	-3.0283	0.00245937	0.01798
adgrl1.1	43.5157	-1.09278	0.310704	-3.51711	0.000436269	0.00573977
LOC110439874	45.9247	-1.09071	0.342939	-3.18047	0.00147035	0.0126374
cycsb	61.4629	-1.08774	0.297011	-3.66228	0.000249982	0.00395852
ccdc115	109.689	-1.08632	0.328208	-3.30987	0.000933398	0.00934812
rilp	568.575	-1.0842	0.303675	-3.57027	0.000356615	0.00504498
cfhl1	1119.43	-1.08413	0.289028	-3.75096	0.000176157	0.00317937
pigu	169.689	-1.08293	0.200815	-5.3927	6.94e-08	2.83e-05
ubox5	16.3041	-1.08241	0.388871	-2.78347	0.00537809	0.030728
si:ch1073-83n3.2	36.0137	-1.08236	0.278603	-3.88496	0.000102345	0.00220683
si:ch211-37e10.2	50.1972	-1.08125	0.366262	-2.95211	0.00315607	0.0214556
txndc16	502.946	-1.07907	0.223151	-4.83558	1.33e-06	0.000147952
si:dkey-103d23.5	305.004	-1.07617	0.315782	-3.40795	0.00065452	0.00745387
tdo2b	496.113	-1.07568	0.280032	-3.84126	0.000122405	0.00249349
si:ch1073-349o24.2	319.926	-1.07561	0.29993	-3.5862	0.000335527	0.00485047
kcnh2b	702.775	-1.07557	0.3956	-2.71883	0.00655142	0.0351393
fbp2	10319.5	-1.07089	0.251434	-4.25912	2.05e-05	0.000842431
si:dkey-23k10.2	18.5315	-1.06654	0.328067	-3.25099	0.00115004	0.0107853
slc13a5b	728.106	-1.06581	0.350848	-3.03781	0.00238306	0.0176102
otol1a	15.5624	-1.06572	0.359086	-2.96787	0.00299875	0.020707
ippk	265.625	-1.06437	0.308499	-3.45016	0.000560261	0.00673332
unc45a	239.306	-1.06395	0.316525	-3.36136	0.000775608	0.00830492
stk36	20.0113	-1.062	0.348493	-3.04741	0.00230824	0.0171675
angel1	80.8801	-1.06183	0.277819	-3.82203	0.000132356	0.00262888
LOC795173	74.3998	-1.06152	0.3448	-3.07864	0.00207945	0.0160471
prdx1	598.778	-1.06091	0.253382	-4.18701	2.83e-05	0.00101848
ptgr1	60.136	-1.0609	0.334287	-3.17361	0.00150554	0.0128379
dhx15	8.08548	-1.06017	0.416238	-2.54702	0.0108646	0.0497285
LOC110440124	894.806	-1.05757	0.301632	-3.50617	0.000454612	0.00587227
pimr186	575.752	-1.05665	0.231059	-4.57309	4.81e-06	0.000332573
pbld2	56.9879	-1.05568	0.30659	-3.44329	0.000574681	0.00685078
fzd5	144.62	-1.05536	0.314172	-3.35919	0.000781716	0.00833898
LOC103909118	25.8947	-1.05526	0.409583	-2.57642	0.00998279	0.0469711
scaf8	564.8	-1.05403	0.244494	-4.31107	1.62e-05	0.00072626
ccdc85cb	44.6178	-1.05274	0.236578	-4.44984	8.59e-06	0.000476097
stat1a	695.187	-1.05252	0.257531	-4.08696	4.37e-05	0.00131524
pxdc1b	40.9563	-1.05191	0.375507	-2.8013	0.00508975	0.0296281
sptlc2b	154.442	-1.05061	0.271455	-3.8703	0.000108701	0.00229987
zgc:136963	77.3917	-1.04909	0.248628	-4.21952	2.45e-05	0.00094238
si:dkey-185m8.2	344.636	-1.04771	0.265133	-3.95165	7.76e-05	0.00187848
itgb2	441.996	-1.04541	0.270472	-3.86515	0.00011102	0.00233222
tfa	15268.5	-1.04521	0.349908	-2.98709	0.00281648	0.0197952
dusp7	70.7445	-1.04498	0.268605	-3.8904	0.000100081	0.00218805
cwc27	940.853	-1.0448	0.304746	-3.42844	0.000607056	0.00710418
ugt2b3	276.42	-1.0434	0.274514	-3.80091	0.000144164	0.00277566
col1a1a	1709.96	-1.0408	0.271612	-3.83195	0.000127134	0.00255768
slc4a1a	803.299	-1.03844	0.223075	-4.65512	3.24e-06	0.000254375
susd5	500.543	-1.03644	0.219708	-4.71734	2.39e-06	0.000212551
itih5	1310.66	-1.03621	0.315333	-3.28608	0.00101591	0.0099205
c8a	334.596	-1.03446	0.298942	-3.4604	0.000539366	0.00658962
gng13a	41.4277	-1.03428	0.331693	-3.1182	0.00181957	0.0145878
cldn15la	694.834	-1.03406	0.257818	-4.0108	6.05e-05	0.00159774
sinup	441.024	-1.03309	0.219908	-4.69783	2.63e-06	0.000223019
vcpkmt	167.958	-1.03221	0.282082	-3.65923	0.000252971	0.00399111
pttg1ipb	17.4939	-1.03171	0.367	-2.81122	0.00493547	0.0290913
ponzr3	88.5016	-1.03123	0.361125	-2.85559	0.00429565	0.0265771
zgc:194686	78.5317	-1.02747	0.325109	-3.16037	0.00157568	0.01323
vps36	773.267	-1.02682	0.31932	-3.21565	0.00130148	0.0116744
clcf1	11.6966	-1.02635	0.381281	-2.69185	0.00710565	0.037003
zdhhc23b	14.209	-1.0224	0.321549	-3.17961	0.00147475	0.0126599
tmx1	1379.2	-1.02234	0.288534	-3.54323	0.000395254	0.00537731
tmem179b	23.2891	-1.02168	0.344252	-2.96783	0.00299914	0.020707
igsf8	34.4327	-1.02122	0.321232	-3.17908	0.00147741	0.0126767
trabd	269.119	-1.0211	0.249569	-4.09144	4.29e-05	0.00129973
ckap5	1845.19	-1.01981	0.243552	-4.18724	2.82e-05	0.00101848
gdf3	413.191	-1.01872	0.271774	-3.74841	0.000177962	0.00319985
mrpl43	63.2146	-1.018	0.235306	-4.32629	1.52e-05	0.000698765
zgc:194948	78.7349	-1.01591	0.187437	-5.42	5.96e-08	2.66e-05
si:dkeyp-66d1.7	20.3516	-1.01513	0.393637	-2.57886	0.00991275	0.0467218
vwa11	252.402	-1.01397	0.387158	-2.61901	0.00881844	0.0430458
aspg	110.845	-1.01187	0.309514	-3.2692	0.00107851	0.010306
LOC560010	1338.85	-1.01156	0.319055	-3.17048	0.00152187	0.0129254
nmnat1	167.515	-1.01142	0.216109	-4.68015	2.87e-06	0.000236851
apom	1873.25	-1.00951	0.297897	-3.3888	0.000702005	0.00779505
pip4k2aa	472.808	-1.00902	0.186415	-5.41276	6.21e-08	2.7e-05
rtn4rl2b	68.5486	-1.0082	0.281205	-3.58527	0.000336724	0.00485313
cyp2k21	293.799	-1.00797	0.216204	-4.66214	3.13e-06	0.000248907
wdr76	218.444	-1.00767	0.27337	-3.6861	0.000227715	0.00372716
si:ch211-152c8.2	1138.01	-1.00733	0.207591	-4.85249	1.22e-06	0.000141641
LOC100535643	2632.11	-1.00477	0.292369	-3.43667	0.000588917	0.00695561
si:dkeyp-118h3.5	608.374	-1.00471	0.250334	-4.01347	5.98e-05	0.00158858
fsd1	368.437	-1.00385	0.211115	-4.75497	1.98e-06	0.000192155
LOC110438300	63.6915	-1.00337	0.245567	-4.08592	4.39e-05	0.00131909
derl1	72.4596	-1.00175	0.329228	-3.04274	0.00234438	0.0173606
mvp	2563.44	-1.00165	0.340343	-2.94307	0.00324972	0.0218427
aoc2	806.056	-1.00149	0.215475	-4.64786	3.35e-06	0.000261356
setd3	99.4698	-1.00062	0.201567	-4.96421	6.9e-07	9.94e-05
pcdh2aa1	32.6873	1.00081	0.256686	3.89897	9.66e-05	0.00214082
clul1	294.377	1.0036	0.172676	5.81201	6.17e-09	5.43e-06
gpat2	288.202	1.00557	0.188786	5.3265	1e-07	3.15e-05
ezh1	435.644	1.00593	0.169123	5.9479	2.72e-09	2.74e-06
pdpk1a	23.1513	1.00736	0.250541	4.02072	5.8e-05	0.00155987
srp72	24.6622	1.00845	0.287811	3.50387	0.00045855	0.00590326
orc5	145.532	1.00917	0.17945	5.6237	1.87e-08	1.24e-05
crygm2d11	19.5629	1.00997	0.328294	3.07642	0.00209504	0.0161414
prex1	17.7798	1.01518	0.319098	3.18139	0.00146569	0.0126217
ubxn1	596.092	1.01957	0.190101	5.3633	8.17e-08	3.03e-05
ano5b	14.2045	1.03086	0.319582	3.22565	0.00125687	0.0114347
pigbos1	16.6301	1.03107	0.293911	3.50811	0.000451303	0.00584924
mfn1a	153.118	1.03785	0.201529	5.14985	2.61e-07	5.29e-05
fndc4a	94.82	1.05746	0.25736	4.10889	3.98e-05	0.00123751
slc6a15	64.9356	1.06005	0.328072	3.23116	0.00123289	0.0112808
nucks1a	21.635	1.06053	0.351017	3.02131	0.00251682	0.0182884
gprc5bb	13.9932	1.07699	0.34953	3.08124	0.00206139	0.0159527
LOC100535353	79.1866	1.07712	0.314867	3.42087	0.000624206	0.00724543
cabz01076234.2	181.499	1.08994	0.216749	5.02855	4.94e-07	7.96e-05
tmem240b	866.993	1.09271	0.401422	2.72211	0.00648665	0.0349178
znf1002	692.213	1.09548	0.298152	3.67422	0.000238576	0.00384955
rpl37	283.399	1.10419	0.297004	3.71776	0.000200998	0.00344036
zgc:86709	34.6184	1.11155	0.244592	4.54453	5.51e-06	0.000357773
LOC101883130	172.83	1.11226	0.255716	4.3496	1.36e-05	0.000645528
creb3l4	304.828	1.1189	0.196867	5.68353	1.32e-08	9.37e-06
gtpbp2	16.0105	1.13407	0.392951	2.88603	0.0039014	0.0247471
brdt	12.0378	1.13451	0.404743	2.80305	0.00506217	0.0295303
fam43b	11.4978	1.16114	0.369896	3.1391	0.00169467	0.0139063
rps17	10.0278	1.16262	0.391779	2.96754	0.00300194	0.020707
LOC797711	51.5964	1.16552	0.335206	3.47703	0.000507	0.00634793
crygm2b	22.5606	1.17288	0.349714	3.35383	0.000797021	0.00843335
erlec1	207.181	1.18063	0.234268	5.03968	4.66e-07	7.71e-05
LOC110440120	276.403	1.18107	0.385585	3.06306	0.00219086	0.0165994
nqo1	35.152	1.18773	0.247456	4.79976	1.59e-06	0.00016197
LOC101882847	10.4886	1.21237	0.376337	3.22149	0.00127525	0.0115526
dpep2	54.3539	1.22159	0.229004	5.33437	9.59e-08	3.15e-05
kcnk13b	14.415	1.22368	0.383873	3.18771	0.00143403	0.012444
tph2	102.695	1.26158	0.19821	6.36485	1.95e-10	4.16e-07
cd247	985.663	1.28604	0.275662	4.66526	3.08e-06	0.000248494
rtn4rl2a	41.9992	1.32384	0.298411	4.43629	9.15e-06	0.0004942
zgc:112320	304.022	1.33292	0.176947	7.5329	4.96e-14	4.76e-10
cacna1eb	21.7945	1.34332	0.2857	4.70185	2.58e-06	0.000220625
crygm2d20	301.154	1.36001	0.31519	4.31491	1.6e-05	0.000720166
zfand5a	100.134	1.38014	0.334547	4.12539	3.7e-05	0.00120247
smu1b	444.212	1.38531	0.223329	6.203	5.54e-10	8.85e-07
iars	10.0501	1.42082	0.452432	3.14041	0.00168714	0.0138802
calcoco1a	268.062	1.43065	0.175836	8.13629	4.08e-16	7.81e-12
tmc1	62.3023	1.48172	0.322708	4.59153	4.4e-06	0.000313554
atxn7	8.7428	1.50508	0.569676	2.64199	0.00824211	0.0410956
prelid3a	84.5992	1.50819	0.385109	3.91626	8.99e-05	0.00203532
calcoco1b	196.224	1.53892	0.234936	6.55038	5.74e-11	1.69e-07
crygm2d3	270.531	1.54236	0.375497	4.10752	4e-05	0.00123908
crygn1	134.625	1.61795	0.260753	6.20491	5.47e-10	8.85e-07
celsr1b	8.15534	1.64256	0.530437	3.09662	0.00195743	0.0153841
si:dkey-29h14.10	220.989	1.68906	0.399333	4.22971	2.34e-05	0.000915403
dclk2b	236.117	1.6935	0.512646	3.30344	0.00095506	0.00949782
LOC100534851	225.308	1.72848	0.30264	5.71134	1.12e-08	8.26e-06
crygm2d7	517.148	1.75813	0.448717	3.91813	8.92e-05	0.00203177
spdl1	91.1479	1.82939	0.709344	2.57899	0.00990884	0.0467149
sub1b	20.4804	1.89583	0.570137	3.32522	0.00088349	0.00900352
fibpa	311.373	1.91318	0.646724	2.95827	0.00309371	0.0211722
ribc1	9.73689	2.99297	0.895986	3.34042	0.000836524	0.0087163
crygm2d10	317.583	3.13794	1.09919	2.85479	0.00430658	0.0265927
glud1a	17.4504	3.95135	0.854501	4.62416	3.76e-06	0.000282461
si:dkey-73n8.3	105.235	4.24338	1.48049	2.86621	0.00415424	0.0259474
rpp21	11.4563	4.52475	1.4681	3.08204	0.00205584	0.0159226

## Sheet: Supplementary table 6
Supplementary Table 6. Significant DEGs in 116 hpf zebrafish larvae exposed to TPL. Control group, n=5, TPL group n=5. Each biological replicate consisted of a pool of zebrafish larvae from ten individuals. Transcripts with an adjusted p<0.05 and log2 fold change of ±1 were considered significant.
Gene	baseMean	log2FoldChange	lfcSE	stat	pvalue	padj
zgc:56699	22.3812	-6.82673	1.25789	-5.42715	5.72622e-08	9.69045e-06
LOC100536426	9.95597	-5.96338	2.38083	-2.50475	0.0122537	0.0432019
pvalb2	13.0012	-5.04246	1.95716	-2.57642	0.00998301	0.0370167
sh3bp2	33.7228	-4.99587	0.9575	-5.21762	1.8124e-07	2.27259e-05
si:dkey-21o22.2	65.1797	-4.39356	1.25763	-3.49352	0.0004767	0.00392098
mmp30	326.88	-4.38991	1.009	-4.35075	1.35674e-05	0.00035014
LOC110437922	4.73246	-4.11231	0.917628	-4.48146	7.41333e-06	0.000243719
basp1	8.90754	-3.7619	1.03474	-3.63559	0.000277342	0.00269459
si:ch211-125e6.8	115.73	-3.67008	0.626387	-5.85912	4.65318e-09	1.41279e-06
jac8	16.9405	-3.66404	1.25629	-2.91656	0.00353917	0.016763
eif4ba	21.9619	-3.51392	0.638088	-5.50694	3.65115e-08	6.94122e-06
si:dkey-109l4.3	4.37996	-3.48094	1.20149	-2.89718	0.00376536	0.0175881
cltca	5.00781	-3.422	1.00031	-3.42095	0.000624027	0.00472969
si:ch1073-110a20.2	53.0824	-3.36247	0.828979	-4.05615	4.98873e-05	0.000832077
si:ch73-167i17.6	5.02884	-3.35741	1.07123	-3.13416	0.00172349	0.00987872
si:ch211-245j22.3	13.879	-3.32496	1.24471	-2.67127	0.00755639	0.029904
si:zfos-2330d3.8	253.671	-3.23598	0.76003	-4.25769	2.06546e-05	0.000456569
si:ch1073-110a20.1	53.659	-3.20293	0.774861	-4.13355	3.57197e-05	0.000670426
timp2b	920.467	-3.17909	0.804006	-3.95407	7.68331e-05	0.00109324
per2	396.815	-3.16786	0.207606	-15.259	1.43434e-52	2.96133e-48
cst14a.2	331.042	-3.12562	0.346633	-9.0171	1.93127e-19	3.9873e-16
wu:fd46c06	783.212	-3.06744	0.70141	-4.37325	1.2241e-05	0.000328218
cxcl8a	72.1657	-3.05782	0.764763	-3.99839	6.37748e-05	0.00097533
si:zfos-2330d3.6	11.2341	-3.05653	0.915238	-3.33961	0.000838975	0.00584988
LOC101883176	112.359	-3.05573	0.685421	-4.45818	8.26584e-06	0.000257789
LOC108179162	6.69842	-3.02889	0.899032	-3.36905	0.000754274	0.00542226
si:ch211-171h4.6	17.4054	-2.99849	1.21481	-2.46828	0.0135763	0.0465787
dera	16.555	-2.95031	1.09336	-2.69839	0.00696763	0.0281679
LOC110439381	5.97421	-2.93974	0.934771	-3.14488	0.00166154	0.0096252
pax3b	7.40331	-2.91609	0.958169	-3.0434	0.0023392	0.0123643
LOC558721	5.61905	-2.88731	1.00056	-2.88569	0.0039056	0.0180999
ta	4.3816	-2.84107	0.697278	-4.07452	4.61097e-05	0.000791998
kcnj14	507.767	-2.82736	0.687183	-4.11442	3.88147e-05	0.000710301
hnrpl	28.9325	-2.81297	1.07192	-2.62423	0.00868458	0.0332467
nat14	41.8442	-2.79373	0.872128	-3.20335	0.00135839	0.00831464
tsen34	5.46858	-2.77573	1.02093	-2.71882	0.00655152	0.0268272
ms4a17a.12	114.475	-2.76242	0.690796	-3.99889	6.36391e-05	0.000973975
h2afvb	104.952	-2.74845	0.86091	-3.19249	0.00141051	0.00853514
si:dkey-57c15.4	4.05514	-2.73714	0.987251	-2.77249	0.00556295	0.0236873
htra3a	28.4185	-2.72841	0.678634	-4.02044	5.80891e-05	0.000918306
si:ch211-282j17.13	4.03669	-2.71113	0.739167	-3.66782	0.00024463	0.00249045
kcnj1b	93.8077	-2.69573	0.251842	-10.7041	9.74005e-27	5.02733e-23
prl	27.6196	-2.6891	0.840822	-3.19818	0.00138297	0.00841368
erlin2	98.8545	-2.67146	0.945259	-2.82617	0.00471078	0.0208844
ms4a17a.1	72.58	-2.67142	0.724903	-3.68521	0.00022851	0.00236245
ppp2r5b	27.7779	-2.63277	0.905324	-2.9081	0.0036363	0.0171126
si:ch73-56d11.3	43.2856	-2.53088	0.698753	-3.622	0.000292334	0.00278648
cxcl8b.1	7.10193	-2.51249	0.764282	-3.28739	0.00101122	0.00668086
si:dkeyp-113d7.1	3.88636	-2.50378	0.950348	-2.63459	0.00842381	0.032502
si:dkey-183c2.4	3.8762	-2.49897	0.748186	-3.34004	0.000837666	0.00584349
LOC100535144	17.2044	-2.49664	0.534648	-4.66968	3.01669e-06	0.000137489
pimr142	896.848	-2.4828	0.845567	-2.93625	0.00332204	0.0159509
ccbl1	325.727	-2.47043	0.581747	-4.24658	2.17063e-05	0.00047273
si:ch211-159i8.4	10.073	-2.44479	0.818745	-2.98602	0.00282633	0.0142207
st6galnac2	82.1822	-2.44345	0.776398	-3.14716	0.00164867	0.00956673
gpr84	9.31583	-2.44344	0.756389	-3.23041	0.00123614	0.0077809
bola3	106.96	-2.44327	0.384038	-6.36204	1.99087e-10	1.08167e-07
cxcl18b	167.167	-2.42045	0.722253	-3.35125	0.000804465	0.0056744
LOC103909970	4.30111	-2.41055	0.773627	-3.11591	0.00183379	0.0103447
tmem72	39.4859	-2.39871	0.777131	-3.08662	0.00202446	0.0111306
si:dkeyp-75b4.9	5.85436	-2.39387	0.9471	-2.52758	0.0114852	0.0411385
stat2	10.6183	-2.38064	0.805931	-2.9539	0.00313788	0.0153119
ank3a	5.09929	-2.37808	0.865978	-2.74612	0.00603056	0.0252601
LOC101886663	3.72103	-2.37154	0.673241	-3.52257	0.00042739	0.00364022
pstpip2	21.176	-2.31706	0.680176	-3.40656	0.000657876	0.00489989
si:ch211-202h22.7	9.31323	-2.30081	0.639111	-3.60001	0.0003182	0.00297534
LOC100331050	14.06	-2.2902	0.660484	-3.46747	0.00052539	0.0041716
LOC101886227	49.0727	-2.28867	0.788014	-2.90435	0.00368019	0.0172724
LOC798290	106.447	-2.28702	0.597281	-3.82906	0.000128634	0.00157994
si:dkey-6l15.1	100.048	-2.27455	0.628532	-3.61884	0.000295929	0.0028111
chrng	76.4744	-2.27096	0.599776	-3.78635	0.000152877	0.0017752
ccl34a.4	28.7828	-2.25911	0.654866	-3.44973	0.000561147	0.00437469
ube2q2	5.34985	-2.25073	0.688484	-3.2691	0.00107888	0.00700681
noxo1a	137.965	-2.19163	0.611701	-3.58284	0.000339878	0.00310629
aspg	110.845	-2.18826	0.305229	-7.16924	7.54166e-13	7.78526e-10
LOC103911004	27.2456	-2.18627	0.66685	-3.2785	0.00104359	0.00684002
LOC110437703	3.90909	-2.17557	0.765396	-2.84241	0.00447744	0.0201003
fdps	10.6784	-2.17121	0.547712	-3.96414	7.36602e-05	0.00106273
klhl36	145.793	-2.16535	0.371039	-5.83593	5.34926e-09	1.57773e-06
tnnt2c	975.924	-2.15832	0.162987	-13.2423	5.00049e-40	5.162e-36
frmpd3	133.127	-2.11953	0.70139	-3.0219	0.00251193	0.013037
si:ch73-111e15.1	12.1032	-2.11647	0.465561	-4.54605	5.4661e-06	0.000201523
chst8	141.186	-2.11438	0.481733	-4.38912	1.13812e-05	0.000312467
cxcl12a	38.0963	-2.10813	0.554741	-3.80021	0.000144572	0.00171149
si:dkey-97m3.1	4.12523	-2.10461	0.801172	-2.62691	0.0086164	0.0330579
si:ch211-145o7.3	78.8986	-2.10214	0.802703	-2.61883	0.0088233	0.0336534
jac1	10.9712	-2.10009	0.660728	-3.17844	0.00148068	0.00885834
mast4	6.61863	-2.09247	0.609734	-3.43177	0.000599658	0.00459662
LOC101886695	52.4091	-2.07651	0.716621	-2.89764	0.0037598	0.0175741
erlin1	90.6197	-2.07087	0.570976	-3.62689	0.00028686	0.00275594
s1pr1	76.3597	-2.05397	0.471272	-4.35835	1.31048e-05	0.000341655
lamc2	43.5428	-2.03404	0.541391	-3.75707	0.000171917	0.00192902
zgc:92161	59.2069	-2.02517	0.296004	-6.8417	7.82581e-12	5.77042e-09
LOC110440193	84.503	-2.02471	0.598635	-3.38221	0.00071906	0.00523076
zgc:113201	13.1717	-2.02103	0.807065	-2.50418	0.0122736	0.0432351
LOC110437962	126.481	-2.01607	0.540677	-3.72879	0.000192401	0.00210287
itpkca	149.29	-2.00072	0.522193	-3.83139	0.000127422	0.00156779
si:ch73-347e22.4	195.866	-1.99536	0.498006	-4.0067	6.15731e-05	0.000957257
npc1l1	37.2582	-1.99523	0.509937	-3.9127	9.12681e-05	0.00123831
znf131	14.5485	-1.99276	0.491829	-4.05173	5.08413e-05	0.000838425
cuzd1.1	4.46088	-1.97559	0.739518	-2.67146	0.00755219	0.0298931
clcn6	15.656	-1.97533	0.726005	-2.72082	0.006512	0.026713
sub1a	190.822	-1.97512	0.504371	-3.91601	9.00258e-05	0.00122685
sst2	69.8138	-1.96956	0.428978	-4.59129	4.40508e-06	0.000176254
mslna	82.1623	-1.96682	0.448502	-4.38532	1.15815e-05	0.000315452
si:dkey-79d12.4	26.4047	-1.96591	0.494547	-3.97517	7.03298e-05	0.00103642
mettl21a	291.21	-1.96065	0.49593	-3.95349	7.70204e-05	0.0010944
phf20l1	92.7439	-1.96005	0.592587	-3.30762	0.000940918	0.00634843
pgbd5	656.852	-1.95712	0.500155	-3.91303	9.11452e-05	0.00123813
lrrc58a	20.4031	-1.95441	0.3451	-5.66332	1.48469e-08	3.5643e-06
LOC110438970	5.20597	-1.95212	0.639349	-3.0533	0.00226343	0.0120908
LOC100536595	6.34964	-1.95068	0.623723	-3.12748	0.0017631	0.0100529
pm20d1.2	37.8167	-1.94934	0.389433	-5.00558	5.5695e-07	4.52708e-05
LOC110440160	6.73391	-1.94581	0.544488	-3.57366	0.000352029	0.0031859
arhgap20	17.1714	-1.94564	0.532155	-3.65616	0.000256023	0.00255603
gb:eh507706	193.653	-1.93689	0.398715	-4.85782	1.18683e-06	7.51637e-05
doc2d	275.991	-1.93216	0.197651	-9.77565	1.43229e-22	4.22442e-19
hsp70.3	162.11	-1.93143	0.561817	-3.43783	0.000586396	0.0045225
zgc:136872	3.80241	-1.9275	0.70562	-2.73163	0.0063021	0.0260911
tbr1b	105.062	-1.92748	0.461502	-4.17653	2.95995e-05	0.000585915
slc4a3	25.852	-1.92294	0.403109	-4.77026	1.83984e-06	0.000101294
pak6b	39.2293	-1.90215	0.463491	-4.10397	4.06118e-05	0.000733571
casq2	106.666	-1.89656	0.446771	-4.24504	2.18551e-05	0.000474969
si:dkey-97a13.12	26.3479	-1.89199	0.314794	-6.01024	1.85245e-09	6.95377e-07
cav2	161.831	-1.88408	0.641739	-2.93589	0.00332591	0.0159583
LOC108182323	16.9128	-1.87976	0.525161	-3.5794	0.00034438	0.00313772
fam228a	80.8698	-1.86923	0.557859	-3.35073	0.000805995	0.00567936
fam196a	33.0756	-1.86665	0.338745	-5.51049	3.57845e-08	6.90474e-06
parp2	4.02288	-1.86554	0.65165	-2.8628	0.00419919	0.0191891
LOC103911624	43.9732	-1.8615	0.52933	-3.51671	0.000436923	0.00369399
vwa10.1	22.6368	-1.85653	0.436922	-4.24912	2.14609e-05	0.000469366
fn1b	4459.98	-1.85609	0.40234	-4.61323	3.96465e-06	0.000163056
LOC100538212	8.9315	-1.85558	0.445233	-4.16766	3.0774e-05	0.000602809
tmem246	13.2408	-1.85527	0.471757	-3.93268	8.40036e-05	0.00116398
cyp2k6	28.9335	-1.85494	0.532883	-3.48095	0.00049964	0.00403741
lzic	118.739	-1.85231	0.276063	-6.70973	1.94986e-11	1.3419e-08
ms4a17a.3	249.174	-1.84533	0.523729	-3.52344	0.000425985	0.00363425
LOC110439907	4.23283	-1.84246	0.696825	-2.64407	0.00819154	0.0318239
hsp70.1	431.242	-1.83473	0.578801	-3.16988	0.00152504	0.00905808
LOC795232	27.0507	-1.83262	0.593551	-3.08755	0.00201813	0.011114
si:ch211-153b23.4	609.933	-1.82122	0.719581	-2.53095	0.0113754	0.0408304
zgc:165423	1380.15	-1.81894	0.476238	-3.81939	0.00013378	0.00161995
LOC101886239	495.239	-1.81774	0.590682	-3.07736	0.00208845	0.0113899
rusc1	73.5359	-1.81765	0.405384	-4.48376	7.33391e-06	0.000242574
eif2d	55.7837	-1.81613	0.454557	-3.99538	6.45915e-05	0.000983449
c3a.1	2718.78	-1.81606	0.401343	-4.52496	6.04067e-06	0.000215027
ttbk1b	4.77582	-1.81153	0.667987	-2.71192	0.00668941	0.0273052
bnip2	2366.7	-1.80646	0.394536	-4.57869	4.67899e-06	0.000183655
LOC567149	288.151	-1.80629	0.451024	-4.00487	6.2051e-05	0.000960348
epdl1	207.74	-1.78969	0.449642	-3.98026	6.88395e-05	0.00102589
cxcl8b.3	11.7331	-1.78872	0.54626	-3.27448	0.00105857	0.00690528
LOC100332608	21.3398	-1.77619	0.334899	-5.30366	1.13505e-07	1.63472e-05
irgq1	71.7165	-1.76759	0.503163	-3.51296	0.000443138	0.00372365
nab1b	49.638	-1.7664	0.480448	-3.67657	0.000236391	0.00243417
LOC101883994	91.0255	-1.76458	0.560056	-3.15072	0.00162868	0.0094667
zgc:174904	20.3773	-1.76155	0.555591	-3.17059	0.00152127	0.00903833
zgc:173443	37.9914	-1.75654	0.489722	-3.5868	0.000334755	0.00307444
LOC103909734	10.3181	-1.75265	0.659122	-2.65907	0.00783572	0.0307443
zgc:174917	247.074	-1.74871	0.672971	-2.5985	0.00936332	0.0352122
LOC101884816	3.82255	-1.7465	0.63724	-2.74073	0.00613025	0.0255687
LOC100332535	17.3095	-1.74502	0.593089	-2.94225	0.0032584	0.0157327
ccbl2	16.7863	-1.74309	0.467161	-3.73124	0.000190538	0.00209136
abcg2b	30.505	-1.74303	0.446441	-3.90429	9.45028e-05	0.00126777
cyp2k8	52.5198	-1.73426	0.422931	-4.10058	4.12108e-05	0.000736656
ms4a17a.7	25.6219	-1.71914	0.53554	-3.2101	0.0013269	0.00817769
si:ch211-285c6.2	6.41334	-1.71633	0.690651	-2.48508	0.0129521	0.0450932
ora6	56.7059	-1.7068	0.519987	-3.28239	0.00102932	0.00676581
exoc2	18.1968	-1.70572	0.55677	-3.06359	0.00218695	0.0117982
im:7142016	4.99607	-1.70516	0.585431	-2.91265	0.00358371	0.0169312
eapp	154.748	-1.70344	0.56866	-2.99552	0.00273973	0.0139013
chia.3	1123.71	-1.70228	0.45649	-3.72905	0.000192201	0.00210246
il4r.1	47.439	-1.69799	0.487367	-3.48401	0.000493952	0.00401028
ccdc88ab	9.35677	-1.68732	0.516333	-3.26788	0.00108355	0.00703046
zmp:0000001236	25.9262	-1.67955	0.288252	-5.82666	5.65472e-09	1.64433e-06
znf710b	23.1916	-1.67925	0.319791	-5.25109	1.51205e-07	1.98839e-05
cyp2ad3	578.863	-1.67886	0.445855	-3.76549	0.000166221	0.00188353
epha8	11.0075	-1.67667	0.558287	-3.00325	0.00267114	0.0136353
depdc5	447.302	-1.67438	0.287629	-5.82133	5.83809e-09	1.65114e-06
pnpla1	25.8914	-1.66196	0.508406	-3.26896	0.00107943	0.00700814
LOC100537733	25.5456	-1.65685	0.444559	-3.72695	0.000193813	0.00211047
cyp2aa11	130.189	-1.65108	0.352595	-4.68266	2.83174e-06	0.000132572
LOC101884620	159.062	-1.64405	0.410955	-4.00057	6.31911e-05	0.000969275
igfals	25.0617	-1.64214	0.533217	-3.07967	0.00207228	0.0113246
cyp2aa2	73.8745	-1.6419	0.64864	-2.5313	0.0113641	0.0408111
si:ch211-194p6.10	9.1754	-1.63946	0.492919	-3.32602	0.000880953	0.0060697
cmc4	52.2604	-1.63888	0.545329	-3.00531	0.00265311	0.0135753
cyp2k19	99.4152	-1.63793	0.305086	-5.36876	7.92802e-08	1.25909e-05
LOC100536083	20.7393	-1.63333	0.523299	-3.12122	0.00180106	0.0102223
si:dkey-42l23.5	6.52043	-1.63111	0.634322	-2.57142	0.0101282	0.0373874
kdm7ab	5.85969	-1.62607	0.566503	-2.87036	0.00410004	0.0188277
neb	25.3723	-1.62523	0.396801	-4.09583	4.20655e-05	0.000750635
bcl10	7.53436	-1.62188	0.530977	-3.05452	0.00225418	0.0120569
si:ch211-241e1.3	113.592	-1.62179	0.42606	-3.80649	0.000140951	0.00168309
ldah	102.772	-1.61596	0.365041	-4.42679	9.56464e-06	0.000279592
si:ch211-214j8.12	56.0069	-1.6146	0.301649	-5.35257	8.67152e-08	1.33606e-05
LOC103908680	3.85077	-1.61226	0.636991	-2.53106	0.0113719	0.0408304
gdf6b	384.475	-1.61185	0.311545	-5.17373	2.29461e-07	2.57277e-05
si:ch73-40i7.5	4.92032	-1.60978	0.536009	-3.00327	0.00267093	0.0136353
si:ch211-282j17.7	9.31673	-1.60686	0.535457	-3.00091	0.00269177	0.0137051
dcaf6	431.913	-1.60581	0.34499	-4.65467	3.24505e-06	0.000143937
LOC101884175	4.00813	-1.60489	0.64776	-2.47761	0.0132267	0.0457647
got2b	21.5821	-1.60476	0.572647	-2.80235	0.00507321	0.0220509
tubgcp2	109.412	-1.60465	0.424878	-3.77673	0.000158898	0.00181952
atxn7	8.7428	-1.60299	0.401354	-3.99396	6.49791e-05	0.000987166
LOC110437958	23.1264	-1.60148	0.588453	-2.72151	0.00649847	0.0266735
gripap1	9.83775	-1.59854	0.435265	-3.67258	0.000240118	0.00246395
LOC101884647	268.259	-1.59789	0.548274	-2.9144	0.00356373	0.0168561
zgc:173729	194.685	-1.59744	0.336215	-4.75124	2.0217e-06	0.000107855
pafah1b3	414.56	-1.59573	0.410369	-3.88853	0.000100855	0.00133214
pimr115	61.0048	-1.58835	0.388772	-4.08557	4.39691e-05	0.000768658
LOC103910140	105.611	-1.58189	0.640017	-2.47164	0.0134496	0.0463343
trip4	78.4271	-1.58149	0.337849	-4.68106	2.85393e-06	0.000133007
ugt5a1	53.0252	-1.57932	0.394603	-4.00231	6.27279e-05	0.000965045
hbl4	25.3791	-1.57637	0.435163	-3.62248	0.000291795	0.00278635
LOC110437729	25.2799	-1.57134	0.397212	-3.95593	7.62372e-05	0.00108852
LOC110440130	14.1793	-1.56297	0.45087	-3.46657	0.000527144	0.00418271
mms22l	6.57718	-1.56074	0.540124	-2.8896	0.00385733	0.0179164
si:ch211-173n18.4	32.807	-1.55881	0.424887	-3.66876	0.000243732	0.00248621
msmo1	52.7431	-1.55283	0.437004	-3.55335	0.000380351	0.003353
zgc:194114	4.71467	-1.55213	0.539858	-2.87508	0.00403925	0.018594
ms4a17a.4	21.0046	-1.55002	0.567448	-2.73156	0.00630351	0.0260911
zgc:172065	108.714	-1.54934	0.256576	-6.03853	1.55522e-09	6.0583e-07
LOC108181672	51.3963	-1.54754	0.391171	-3.95617	7.61625e-05	0.0010882
LOC100149015	136.562	-1.54654	0.361932	-4.27301	1.92854e-05	0.000441426
lrrc15	508.963	-1.54561	0.328177	-4.70968	2.48107e-06	0.000121672
slc48a1b	105.105	-1.54529	0.32186	-4.80111	1.57786e-06	9.1507e-05
anapc4	154.264	-1.54468	0.323468	-4.77536	1.79387e-06	0.000100098
ago3b	7.55493	-1.54128	0.613572	-2.51197	0.0120058	0.0425094
si:ch211-37e10.2	50.1972	-1.53935	0.365591	-4.21059	2.54707e-05	0.000531181
prdm12b	440.248	-1.53874	0.36797	-4.1817	2.89338e-05	0.000574944
zgc:77439	302.997	-1.53861	0.569332	-2.70247	0.00688255	0.0279334
micu1	16.2233	-1.53844	0.499167	-3.08201	0.0020561	0.0112481
c17h14orf132	15.1292	-1.53618	0.444086	-3.4592	0.000541789	0.00426151
ovol1	56.9637	-1.53495	0.457167	-3.35753	0.000786425	0.00557191
LOC110438118	391.003	-1.53454	0.419526	-3.6578	0.000254393	0.0025459
si:dkey-239b22.2	49.2769	-1.5336	0.423138	-3.62435	0.000289691	0.00277538
zgc:112302	53.4239	-1.53244	0.428188	-3.5789	0.000345043	0.00314178
pdyn	7.00333	-1.53228	0.600473	-2.55179	0.0107171	0.0389895
nol10	8.66347	-1.5272	0.484421	-3.15262	0.0016181	0.00942908
gdf7	1277.53	-1.52669	0.421169	-3.6249	0.000289073	0.00277204
cabp2b	330.583	-1.52385	0.355816	-4.28268	1.84658e-05	0.000429713
pm20d1.1	139.41	-1.52142	0.287435	-5.29312	1.2025e-07	1.67749e-05
si:dkey-42l23.4	38.5029	-1.5211	0.350007	-4.34592	1.38696e-05	0.00035616
ovgp1	6882.55	-1.51492	0.324404	-4.66984	3.01432e-06	0.000137489
LOC101886002	751.348	-1.51475	0.503254	-3.00992	0.00261318	0.0134194
mat2aa	143.761	-1.51417	0.33171	-4.56474	5.00126e-06	0.00019195
si:ch211-130m23.3	19.0126	-1.51311	0.503335	-3.00616	0.00264567	0.0135454
LOC100534755	37.7008	-1.51052	0.401044	-3.76646	0.000165577	0.00187727
cfh	23.0304	-1.51015	0.593895	-2.54279	0.0109971	0.0398282
mterf2	208.615	-1.50949	0.150869	-10.0053	1.44439e-23	4.97014e-20
si:ch211-147k9.8	11.9184	-1.50572	0.46754	-3.22051	0.00127962	0.00797004
LOC100334396	42.0895	-1.50531	0.373609	-4.02911	5.59888e-05	0.000891245
si:ch211-209f23.6	7.19823	-1.50161	0.586423	-2.56063	0.0104482	0.0382403
fgg	263.217	-1.49549	0.350928	-4.26153	2.03033e-05	0.000454152
LOC110439465	6.47279	-1.49445	0.590469	-2.53095	0.0113754	0.0408304
tmprss2	187.237	-1.49188	0.372424	-4.00586	6.1791e-05	0.000959201
pigu	169.689	-1.48916	0.200595	-7.42371	1.13885e-13	1.3831e-10
traf4b	36.0998	-1.48909	0.252958	-5.88673	3.93915e-09	1.27074e-06
casp6l1	11.6296	-1.48712	0.514429	-2.89082	0.00384234	0.0178709
scpp8	42.2888	-1.4843	0.322617	-4.60082	4.20839e-06	0.000171036
zgc:171470	23.3826	-1.48387	0.553759	-2.67963	0.00737028	0.0293192
kcnj1a.2	26.9349	-1.48212	0.477403	-3.10455	0.0019057	0.0106338
LOC110438298	4.93642	-1.48154	0.598812	-2.47412	0.0133563	0.0460974
pth2	129.571	-1.47629	0.537581	-2.74616	0.00602965	0.0252601
klc2	6.42555	-1.476	0.563212	-2.62068	0.00877551	0.0335063
swap70a	193.489	-1.47543	0.532461	-2.77097	0.00558891	0.0237817
mgat4c	4.03711	-1.47497	0.588919	-2.50453	0.0122614	0.0432214
zgc:172253	227.803	-1.47476	0.558888	-2.63873	0.00832162	0.0321919
cfhl3	51.4241	-1.47422	0.358192	-4.11573	3.85959e-05	0.000708312
LOC100149161	27.0002	-1.47317	0.541105	-2.72253	0.00647846	0.0266178
rab23	21.8272	-1.47241	0.299413	-4.91764	8.7594e-07	5.9883e-05
fgb	2073.86	-1.47122	0.308239	-4.77299	1.81515e-06	0.000100471
fam188b2	47.2447	-1.46931	0.30924	-4.75134	2.02073e-06	0.000107855
dock11	128.105	-1.46729	0.343305	-4.27401	1.91988e-05	0.000439931
lars2	79.8469	-1.46716	0.496736	-2.95359	0.00314097	0.0153161
cnksr1	76.1207	-1.4671	0.299647	-4.89609	9.77618e-07	6.52312e-05
mapk8ip1a	34.9938	-1.46662	0.396739	-3.69669	0.000218432	0.00228342
slc25a18	517.47	-1.46614	0.44299	-3.30965	0.000934123	0.00631496
tmem196b	1191.54	-1.46609	0.150273	-9.75623	1.73485e-22	4.47722e-19
cyp2k18	98.1097	-1.46487	0.252297	-5.80614	6.39305e-09	1.73672e-06
si:ch211-153b23.7	1051.85	-1.46371	0.526603	-2.77953	0.00544383	0.0232939
mfsd8	56.9016	-1.46161	0.357887	-4.08399	4.42682e-05	0.000771927
si:dkey-14o18.2	24.4116	-1.46127	0.341041	-4.28474	1.82951e-05	0.000428254
bbs1	8.5767	-1.46094	0.518105	-2.81978	0.00480569	0.0211779
LOC100332267	10.939	-1.46058	0.394137	-3.70578	0.00021074	0.00222782
kcnj1a.1	31.495	-1.45918	0.41161	-3.54504	0.000392546	0.0034315
c3a.3	688.075	-1.45912	0.314802	-4.63504	3.56869e-06	0.000152861
ftr66	3.97171	-1.45686	0.590254	-2.46819	0.0135797	0.0465787
icn	1337.4	-1.45486	0.382507	-3.80349	0.000142673	0.00169679
si:ch211-182p11.1	50.338	-1.45296	0.390953	-3.71646	0.000202032	0.00216841
cfhl2	305.001	-1.45231	0.538238	-2.69827	0.00697015	0.0281726
usp4	283.462	-1.4495	0.33411	-4.33839	1.43528e-05	0.000366289
wdfy2	194.032	-1.44756	0.311235	-4.65102	3.30289e-06	0.00014478
mvp	2563.44	-1.44532	0.340336	-4.24673	2.1691e-05	0.00047273
si:ch211-91p5.3	44.7865	-1.44486	0.461088	-3.13358	0.00172687	0.00988924
LOC110439874	45.9247	-1.44164	0.342836	-4.20505	2.61029e-05	0.000538802
si:dkey-125e8.4	14.7494	-1.43822	0.472843	-3.04164	0.00235291	0.0124241
apoa4b.2	967.259	-1.43574	0.392402	-3.65885	0.000253353	0.00253934
pdk2b	13.1459	-1.43501	0.364772	-3.93399	8.35467e-05	0.00116155
mmel1	14.1483	-1.43472	0.425301	-3.37342	0.000742412	0.00535371
ptpn2a	58.8561	-1.43386	0.405523	-3.53584	0.000406486	0.00351731
plxnb1a	23.7424	-1.43352	0.304876	-4.70197	2.57668e-06	0.000124586
LOC558876	25.9047	-1.43264	0.327946	-4.36853	1.25085e-05	0.000332798
LOC797311	463.129	-1.43229	0.471873	-3.03533	0.00240273	0.0126205
slc2a3b	117.652	-1.43176	0.363262	-3.94138	8.10139e-05	0.00113938
si:ch1073-224n8.1	111.606	-1.43061	0.411157	-3.47947	0.000502399	0.00405652
vcana	23.9581	-1.42951	0.368197	-3.88246	0.000103406	0.00135379
fam8a1b	387.193	-1.42705	0.207888	-6.86454	6.67058e-12	5.38669e-09
ndufa2	20.0632	-1.42629	0.485631	-2.93698	0.00331422	0.0159388
tecra	38.1881	-1.42561	0.35235	-4.046	5.21008e-05	0.000852356
fech	130.167	-1.42217	0.404691	-3.51422	0.00044105	0.00371367
and2	4344.38	-1.42069	0.514462	-2.7615	0.00575364	0.0243671
unc45b	6.33362	-1.41846	0.449101	-3.15844	0.00158618	0.00930084
kif1aa	51.4842	-1.4174	0.49917	-2.83952	0.00451817	0.0202421
si:ch211-251f6.6	22.8418	-1.41529	0.529372	-2.67353	0.00750577	0.0297836
aoc2	806.056	-1.41393	0.215461	-6.56233	5.29747e-11	3.31429e-08
kcnh1b	135.891	-1.40871	0.546065	-2.57975	0.00988712	0.0367404
fjx1	51.4685	-1.40814	0.359862	-3.91301	9.11533e-05	0.00123813
si:dkey-11f4.20	66.1196	-1.40763	0.407489	-3.45441	0.000551508	0.00431632
LOC110440129	270.339	-1.40264	0.374354	-3.74682	0.000179089	0.00199432
LOC108181226	63.4375	-1.40086	0.44336	-3.15965	0.00157958	0.00927389
snrpd3	20.5571	-1.39858	0.568067	-2.462	0.0138164	0.0471571
phospho1	27.9112	-1.39847	0.444583	-3.14557	0.00165762	0.0096062
arid5b	8.66138	-1.39563	0.437441	-3.19044	0.00142057	0.0085807
amy2a	1207.82	-1.3955	0.546132	-2.55524	0.0106113	0.0386933
slc25a51b	785.621	-1.39464	0.328903	-4.24028	2.23242e-05	0.000484652
tcf25	203.691	-1.39459	0.326996	-4.26486	2.00024e-05	0.000449858
si:ch211-173d10.4	185.374	-1.39352	0.307631	-4.52984	5.90273e-06	0.000211944
LOC110437770	176.043	-1.38993	0.30769	-4.51731	6.2631e-06	0.000221418
si:ch211-132p1.3	8.59572	-1.38971	0.413338	-3.36217	0.000773324	0.00550933
sh3bp5la	22.7316	-1.38952	0.517446	-2.68535	0.00724549	0.0289623
isca2	8.74276	-1.38853	0.507418	-2.73646	0.00621036	0.025809
il17rel	79	-1.38586	0.313717	-4.41754	9.98305e-06	0.00028867
LOC110438378	1091.07	-1.38453	0.313455	-4.41698	1.00088e-05	0.000288908
ust	20901.4	-1.38398	0.327448	-4.22656	2.37289e-05	0.000506102
pglyrp6	5.90014	-1.38396	0.563851	-2.45447	0.014109	0.0479464
ddah2	431.536	-1.38318	0.342737	-4.03569	5.44425e-05	0.00087677
LOC799520	170.92	-1.38231	0.337292	-4.09826	4.16271e-05	0.000743454
bbx	12.4478	-1.37942	0.54865	-2.5142	0.0119302	0.0423213
trim69	53.2103	-1.3792	0.394066	-3.49992	0.0004654	0.00385735
vwa1	39.5222	-1.37639	0.458812	-2.99989	0.00270073	0.0137406
LOC795173	74.3998	-1.37487	0.345082	-3.98419	6.77107e-05	0.00101522
LOC108180305	67.3561	-1.37339	0.306741	-4.47737	7.5569e-06	0.000246793
il4r.2	64.7923	-1.37005	0.383064	-3.57656	0.000348146	0.00315911
LOC100536667	30.7316	-1.36726	0.272121	-5.02446	5.04859e-07	4.30716e-05
csnk2a4	22.7412	-1.36696	0.290507	-4.70543	2.53328e-06	0.00012357
sdr42e2	8.50386	-1.36667	0.557423	-2.45176	0.0142158	0.0482572
tmem198a	22.4143	-1.36501	0.279134	-4.89016	1.00753e-06	6.63797e-05
ncoa2	8.06926	-1.36269	0.484253	-2.81399	0.00489304	0.0214779
nsl1	336.274	-1.35968	0.489271	-2.77899	0.00545289	0.023323
si:dkeyp-110g5.4	160.156	-1.35895	0.367433	-3.6985	0.000216878	0.00227285
cyp2ad2	1131.56	-1.35769	0.409	-3.31952	0.000901722	0.00616455
brd1b	9.88423	-1.35642	0.478525	-2.83458	0.0045886	0.0204658
cfhl1	1119.43	-1.35503	0.289086	-4.6873	2.76828e-06	0.000131087
pimr93	304.429	-1.35413	0.262621	-5.15619	2.52024e-07	2.69601e-05
ptgs2a	267.859	-1.35118	0.531935	-2.54013	0.0110812	0.0400073
LOC101886684	136.104	-1.34981	0.290068	-4.65343	3.26457e-06	0.000144326
LOC110439946	73.1624	-1.34945	0.482549	-2.79651	0.00516583	0.0223668
gstp2	357.034	-1.34476	0.487117	-2.76066	0.00576847	0.0244049
ints6	164.959	-1.34444	0.121668	-11.0501	2.18914e-28	1.50657e-24
gtf2h2	401.935	-1.34412	0.274885	-4.88977	1.00955e-06	6.63797e-05
zc3h11a	331.183	-1.34382	0.363093	-3.70104	0.000214715	0.00225765
slc5a1	47.414	-1.34305	0.313233	-4.2877	1.80533e-05	0.000423555
LOC101885757	138.787	-1.34293	0.357029	-3.76142	0.000168953	0.00190716
fnta	261.839	-1.34255	0.521358	-2.57511	0.0100208	0.0371301
si:ch73-160i9.2	15.0432	-1.3382	0.413814	-3.23381	0.00122151	0.0077147
LOC100006764	265.277	-1.33791	0.38605	-3.46563	0.000528995	0.00419418
dph3	45.0635	-1.33761	0.389052	-3.43813	0.000585744	0.00452209
gsk3aa	102.122	-1.33703	0.329929	-4.05249	5.06758e-05	0.000838425
plxnb2b	45.4589	-1.33698	0.273651	-4.88572	1.03052e-06	6.73366e-05
vamp2	319.935	-1.33456	0.30804	-4.33243	1.47476e-05	0.000371638
b3galt2	80.5788	-1.33145	0.432869	-3.07587	0.00209889	0.0114247
si:ch211-253p14.2	8.2584	-1.33039	0.505105	-2.6339	0.00844114	0.0325615
si:dkey-185e18.7	53.6627	-1.33023	0.35731	-3.72291	0.000196941	0.00213217
adrb1	16.4323	-1.33001	0.434923	-3.05803	0.00222798	0.011954
pdzk1	7.55007	-1.32935	0.525769	-2.52838	0.0114589	0.0410793
trim108	39.2791	-1.32841	0.472079	-2.81396	0.00489354	0.0214779
LOC108179093	82.0103	-1.32662	0.392457	-3.3803	0.00072407	0.00525269
LOC100004427	136.408	-1.3259	0.267027	-4.96541	6.85576e-07	5.24237e-05
hapln4	338.493	-1.32495	0.350407	-3.78118	0.000156088	0.00179332
zfyve19	1140.7	-1.32413	0.286436	-4.62278	3.78629e-06	0.000158242
ccnb1	32.174	-1.3227	0.280764	-4.71109	2.46397e-06	0.000121345
znf692	12.241	-1.32225	0.476443	-2.77526	0.00551582	0.0235386
tnfsf10	18.9594	-1.32039	0.453939	-2.90874	0.00362894	0.017102
il17rc	1839.32	-1.31937	0.389313	-3.38896	0.000701584	0.00513356
ponzr3	88.5016	-1.31897	0.361487	-3.64873	0.00026354	0.00260428
slc13a5b	728.106	-1.31726	0.35093	-3.75362	0.000174298	0.00195149
zgc:158446	62.1049	-1.31724	0.507823	-2.5939	0.00948946	0.0355958
atoh1c	7.01779	-1.31713	0.481109	-2.73769	0.00618725	0.0257544
trpc4a	641.011	-1.31574	0.414849	-3.17162	0.0015159	0.0090194
LOC108183529	9.90589	-1.31276	0.454109	-2.89086	0.00384195	0.0178709
wu:fk95d07	21.9971	-1.31271	0.459207	-2.85865	0.00425447	0.0193731
arrb2a	1147	-1.31086	0.485183	-2.70178	0.00689697	0.0279754
si:dkey-187j14.4	222.288	-1.31067	0.225035	-5.82428	5.73579e-09	1.64474e-06
LOC101886557	635.12	-1.30691	0.287436	-4.54678	5.4472e-06	0.000201368
ogdhl	159.409	-1.30257	0.293759	-4.43416	9.24337e-06	0.000275304
zgc:174260	86.8324	-1.30133	0.375965	-3.4613	0.000537575	0.00424428
exd2	1124.29	-1.30058	0.395124	-3.29156	0.00099632	0.00661203
cdh1	113.989	-1.30008	0.290652	-4.47298	7.71362e-06	0.000250402
zgc:111983	3774.95	-1.29893	0.375553	-3.45871	0.00054276	0.00426726
si:ch211-194m7.8	187.939	-1.29859	0.365869	-3.54934	0.000386202	0.00339154
pex14	135.98	-1.29859	0.329174	-3.94498	7.98071e-05	0.00112471
si:dkey-103d23.5	305.004	-1.29848	0.316053	-4.10843	3.98351e-05	0.000723338
LOC110438052	18.229	-1.29705	0.391327	-3.31449	0.000918106	0.0062476
LOC570372	134.009	-1.29671	0.514521	-2.52022	0.011728	0.0417846
fam133b	48.9372	-1.2963	0.412258	-3.14439	0.00166433	0.00963864
myh11a	40.3937	-1.29604	0.433685	-2.98842	0.0028042	0.0141501
tlr5a	6.67137	-1.29487	0.471905	-2.74392	0.00607106	0.0253834
apoc1	2852.47	-1.29441	0.293322	-4.41292	1.01984e-05	0.000290021
fam83fa	13.123	-1.29227	0.433302	-2.98237	0.00286028	0.0143354
mfsd6l	19.6961	-1.29192	0.331876	-3.89277	9.9105e-05	0.00131246
LOC571582	15.972	-1.29153	0.416667	-3.09968	0.00193732	0.0107579
rpe65a	1435.76	-1.29135	0.253821	-5.08762	3.62583e-07	3.40402e-05
pdgfd	83.809	-1.29106	0.463373	-2.78622	0.00533271	0.0228896
stx11b.1	183.305	-1.28944	0.459064	-2.80885	0.00497185	0.0217568
gpr31	1530.15	-1.28896	0.314737	-4.09534	4.21544e-05	0.000751127
angel1	80.8801	-1.28847	0.278521	-4.62611	3.72605e-06	0.000156041
arhgap1	1585.28	-1.28774	0.339599	-3.79196	0.000149465	0.00175633
lrrn3a	19.5946	-1.28766	0.418701	-3.07538	0.00210236	0.0114375
ndufaf7	244.008	-1.2875	0.361606	-3.56051	0.00037013	0.00328534
ska1	64.687	-1.28683	0.35937	-3.5808	0.000342542	0.00312787
cyp2k21	293.799	-1.2856	0.216416	-5.9404	2.84327e-09	9.46809e-07
si:ch73-215d9.1	717.091	-1.28559	0.414348	-3.10269	0.00191769	0.0106834
otub1a	377.866	-1.28412	0.286912	-4.47565	7.61804e-06	0.000247688
dhx58	10.2791	-1.28395	0.400005	-3.20985	0.00132805	0.0081823
kcnj5	28.3419	-1.28291	0.327254	-3.92021	8.84712e-05	0.00121367
LOC110437753	956.456	-1.28144	0.28461	-4.50242	6.71827e-06	0.000230791
si:ch73-181m17.1	596.953	-1.28139	0.400334	-3.20079	0.0013705	0.00836149
gcnt3	47.0223	-1.2793	0.355152	-3.60212	0.000315633	0.0029567
wdr90	36.8126	-1.27822	0.471471	-2.71113	0.00670539	0.0273544
tapt1a	31.1096	-1.2736	0.402097	-3.1674	0.0015381	0.00910922
fkbp9	307.651	-1.27196	0.325628	-3.90618	9.37682e-05	0.00126038
LOC100005685	720.726	-1.27164	0.289803	-4.38794	1.14428e-05	0.000313743
pde6h	334.562	-1.27125	0.224775	-5.65564	1.55267e-08	3.68464e-06
LOC103909118	25.8947	-1.26933	0.410944	-3.08882	0.00200955	0.0110726
fli1b	116.242	-1.26917	0.314013	-4.04177	5.30501e-05	0.000861741
zmat4a	62.3645	-1.26797	0.349899	-3.6238	0.000290306	0.00277612
sez6a	218.431	-1.26776	0.294174	-4.30958	1.63565e-05	0.000397757
ccnl1a	156.731	-1.26601	0.3297	-3.83987	0.000123098	0.00153009
c6ast3	1607.4	-1.26465	0.493142	-2.56447	0.0103334	0.0379144
ubqln4	74.7178	-1.26327	0.33362	-3.78656	0.000152749	0.0017752
apoc4	11524.3	-1.26324	0.261508	-4.83061	1.36117e-06	8.26553e-05
hhat	650.733	-1.26256	0.347023	-3.63827	0.000274473	0.00267828
st6galnac1.2	22.7787	-1.26129	0.423282	-2.97978	0.00288453	0.0144087
pdrg1	19.472	-1.25995	0.503122	-2.50426	0.0122708	0.0432327
sptlc2b	154.442	-1.25968	0.271974	-4.63164	3.6278e-06	0.000154114
ptgir	98.7997	-1.25944	0.255777	-4.924	8.4793e-07	5.87462e-05
gas1b	2021.45	-1.25488	0.329021	-3.81398	0.000136744	0.00164523
tcf7l1b	33.5566	-1.25474	0.464467	-2.70147	0.00690344	0.0279906
otomp	202.751	-1.2543	0.460252	-2.72525	0.00642535	0.026456
zgc:92745	26.7621	-1.2527	0.454775	-2.75455	0.00587732	0.024774
vamp1	156.259	-1.25208	0.47846	-2.6169	0.00887327	0.0337754
nfatc2a	48.3156	-1.25095	0.290541	-4.30559	1.6654e-05	0.000403567
LOC108179145	358.215	-1.2495	0.378222	-3.30362	0.00095446	0.00640784
si:ch211-79e4.4	81.6827	-1.24936	0.355607	-3.51332	0.000442536	0.00372011
LOC794215	7.68181	-1.24872	0.498691	-2.504	0.0122797	0.0432491
tfpia	12.4352	-1.24729	0.428337	-2.91194	0.00359191	0.0169622
LOC100536670	13.9878	-1.24712	0.503082	-2.47895	0.0131768	0.0456457
camsap2a	10.1817	-1.24703	0.40024	-3.11571	0.00183501	0.0103461
ptdss2	66.2355	-1.24486	0.442527	-2.81307	0.00490705	0.0215189
rcor3	502.46	-1.24446	0.340867	-3.65085	0.000261369	0.0025906
dclk3	352.616	-1.2444	0.295017	-4.21807	2.464e-05	0.000518279
lrrc40	303.218	-1.24437	0.269253	-4.62158	3.80832e-06	0.000158841
zgc:92480	297.516	-1.24437	0.27169	-4.58011	4.6473e-06	0.000182758
LOC100536005	436.212	-1.2443	0.285461	-4.35893	1.30701e-05	0.000341575
nup210	18.4175	-1.24313	0.370108	-3.35884	0.000782698	0.00556231
icn2	194.761	-1.24186	0.17989	-6.90348	5.07436e-12	4.36522e-09
LOC568392	1375.63	-1.24134	0.267362	-4.6429	3.43554e-06	0.000149642
papss2a	10.8046	-1.24055	0.506643	-2.44857	0.0143423	0.0485731
cx28.9	21.492	-1.24051	0.475765	-2.60741	0.00912304	0.0345604
si:dkey-13m1.2	174.985	-1.23934	0.338362	-3.66278	0.000249496	0.00251475
si:dkey-260g12.1	357.926	-1.23913	0.317067	-3.90809	9.30294e-05	0.00125209
ttll2	104.032	-1.23682	0.310775	-3.97981	6.8969e-05	0.00102589
si:zfos-464b6.2	47.7316	-1.23524	0.320395	-3.85537	0.000115554	0.00146814
dnajc27	79.4421	-1.23486	0.417966	-2.95445	0.00313223	0.0152914
LOC108179182	262.169	-1.23247	0.350105	-3.52029	0.000431068	0.00365947
vps36	773.267	-1.23113	0.319419	-3.85429	0.000116067	0.00147116
pcolce2b	39.5258	-1.23095	0.278854	-4.41432	1.01326e-05	0.000289227
abhd14b	513.519	-1.23074	0.254608	-4.83386	1.33911e-06	8.22838e-05
ptp4a2a	82.8736	-1.23018	0.31755	-3.87396	0.00010708	0.0013878
mslnb	352.441	-1.23004	0.278674	-4.4139	1.01526e-05	0.000289227
slc35f6	151.571	-1.22936	0.487163	-2.52351	0.0116189	0.041445
sncgb	189.269	-1.22859	0.246487	-4.98442	6.21479e-07	4.91612e-05
dthd1	367.652	-1.22792	0.248195	-4.94739	7.52145e-07	5.42964e-05
wdr76	218.444	-1.22716	0.273747	-4.48282	7.36631e-06	0.000242947
si:dkeyp-66d1.7	20.3516	-1.22686	0.395033	-3.10572	0.00189813	0.0106117
zgc:123238	97.4757	-1.22159	0.299372	-4.08053	4.49332e-05	0.000776609
ubox5	16.3041	-1.22058	0.391426	-3.1183	0.00181897	0.0102861
lrrc34	379.766	-1.21971	0.19994	-6.10036	1.05831e-09	4.4615e-07
LOC568930	31.1264	-1.21852	0.441734	-2.75849	0.0058069	0.0245323
elovl1a	97.0707	-1.2179	0.352767	-3.45242	0.000555572	0.00434292
ppp3cb	85.0578	-1.21768	0.450929	-2.70037	0.00692622	0.0280445
si:ch211-106j24.1	21.232	-1.21726	0.423374	-2.87515	0.00403837	0.018594
pxdc1b	40.9563	-1.21721	0.376992	-3.22874	0.00124335	0.00780725
unc45a	239.306	-1.21707	0.316975	-3.83964	0.000123213	0.0015306
LOC110440157	51.9091	-1.21707	0.33484	-3.63477	0.000278225	0.00269936
sfrp5	81.3365	-1.21525	0.346206	-3.51019	0.000447787	0.00375508
arl8a	507.013	-1.21476	0.276027	-4.40087	1.07819e-05	0.000300865
wu:fc33b09	17.9463	-1.2139	0.491566	-2.46945	0.013532	0.0464784
plscr3b	21.0763	-1.21324	0.411577	-2.94778	0.00320061	0.0155299
zgc:91860	4050.34	-1.21154	0.287411	-4.21536	2.49376e-05	0.000522172
cav1	6598.69	-1.21139	0.410807	-2.94881	0.00318998	0.0154929
LOC108179131	199.528	-1.21104	0.385319	-3.14296	0.0016725	0.00966427
otos	3200.57	-1.21103	0.486311	-2.49023	0.0127662	0.0446427
si:dkey-96g2.1	31.0874	-1.21019	0.294081	-4.11516	3.86918e-05	0.000709441
tmem235	557.004	-1.20836	0.483378	-2.49982	0.0124255	0.0436659
LOC110438301	310.988	-1.20827	0.206077	-5.86318	4.54082e-09	1.39925e-06
akap12a	19.8189	-1.20774	0.427043	-2.82815	0.00468177	0.0207871
ms4a17a.8	412.423	-1.20695	0.331679	-3.6389	0.000273809	0.00267411
spopla	1801.71	-1.20602	0.390256	-3.09033	0.00199934	0.0110281
ifit9	10.6672	-1.20568	0.480298	-2.51026	0.0120641	0.0426571
slc44a4	34.2675	-1.20528	0.465886	-2.58708	0.00967934	0.0361143
uox	41.0793	-1.20271	0.366218	-3.28413	0.00102297	0.00673262
stc1	11.2839	-1.20266	0.476548	-2.52369	0.0116129	0.0414337
unc119b	756.839	-1.20204	0.284036	-4.232	2.31619e-05	0.000498419
calhm2	33.5657	-1.20137	0.31703	-3.78946	0.000150976	0.00176413
si:ch211-130m23.2	168.678	-1.20102	0.253822	-4.73174	2.22603e-06	0.000116017
parm1	464.802	-1.19985	0.291848	-4.11123	3.93562e-05	0.000715271
onecutl	71.5318	-1.19958	0.447223	-2.68228	0.00731226	0.0291502
fra10ac1	6340.5	-1.19908	0.153297	-7.82193	5.20187e-15	8.26137e-12
zgc:112437	728.88	-1.19902	0.412302	-2.90811	0.00363617	0.0171126
cpne2	146.364	-1.19863	0.257058	-4.66285	3.11854e-06	0.000140887
kcna3a	258.442	-1.19791	0.485494	-2.46741	0.0136093	0.0466352
LOC100334024	767.53	-1.19742	0.26271	-4.55795	5.16562e-06	0.000195221
LOC100334155	400.98	-1.19401	0.118183	-10.1031	5.35297e-24	2.21035e-20
LOC100536464	70.4384	-1.19312	0.378031	-3.15613	0.00159875	0.00935333
zgc:101016	351.044	-1.1931	0.292178	-4.08347	4.43687e-05	0.000772374
cyp2p9	142.773	-1.19251	0.24686	-4.83073	1.36034e-06	8.26553e-05
rad9a	18.3156	-1.19173	0.393632	-3.02754	0.00246556	0.012861
LOC100149966	19.8476	-1.19042	0.462114	-2.57604	0.0099939	0.0370438
tas1r2.2	180.732	-1.19041	0.353827	-3.36437	0.000767177	0.00548257
zgc:158258	33.9513	-1.18963	0.421023	-2.82557	0.00471962	0.0209102
c8a	334.596	-1.189	0.299271	-3.97298	7.09788e-05	0.00104301
tmem179b	23.2891	-1.18767	0.346098	-3.43161	0.000600014	0.00459662
chchd4b	569.908	-1.18765	0.319949	-3.71199	0.000205636	0.0021907
med31	161.992	-1.18734	0.3009	-3.94595	7.94853e-05	0.00112094
mfap4	62.9801	-1.18568	0.373863	-3.17142	0.00151695	0.00902041
inpp5jb	814.79	-1.18478	0.203636	-5.81812	5.9512e-09	1.66039e-06
nmnat1	167.515	-1.18384	0.216906	-5.45784	4.81965e-08	8.72864e-06
wdr63	836.694	-1.18358	0.196125	-6.03484	1.59117e-09	6.08356e-07
pdlim1	1984.09	-1.18267	0.24569	-4.81367	1.48186e-06	8.80188e-05
scrn3	26.8623	-1.18235	0.266308	-4.43977	9.00562e-06	0.000271035
tpbgl	205.735	-1.18223	0.348059	-3.39665	0.000682164	0.00503089
prdx1	598.778	-1.18205	0.253809	-4.65724	3.20473e-06	0.000143525
kcnh2b	702.775	-1.18191	0.395738	-2.98659	0.00282106	0.0142092
rerea	93.5854	-1.18146	0.40426	-2.92253	0.00347204	0.0164866
im:7145024	58.6288	-1.18067	0.318031	-3.71245	0.000205265	0.0021907
gb:co360592	360.351	-1.18058	0.253762	-4.65232	3.28222e-06	0.000144456
LOC100331381	279.032	-1.18001	0.293689	-4.01788	5.87246e-05	0.000924107
calhm3	1057.82	-1.17979	0.288429	-4.09038	4.30661e-05	0.000759951
zgc:153372	419.308	-1.17478	0.32042	-3.66638	0.000246007	0.00249586
cyp2v1	203.29	-1.17454	0.248747	-4.72184	2.33725e-06	0.000117801
LOC100538044	27.272	-1.1742	0.323768	-3.62666	0.000287116	0.00275711
prss60.3	81.7635	-1.17408	0.371354	-3.16162	0.00156892	0.00924165
si:ch211-171h4.5	31.3992	-1.17365	0.290744	-4.03671	5.42067e-05	0.000875021
rps19	3901.62	-1.17328	0.293535	-3.99706	6.41344e-05	0.000979378
wu:fe02h09	27.695	-1.17302	0.361758	-3.24254	0.00118468	0.00752349
scaf8	564.8	-1.17193	0.244784	-4.7876	1.68788e-06	9.57356e-05
grb10a	62.3851	-1.17192	0.378909	-3.09287	0.00198229	0.0109458
apoda.2	1155.56	-1.17088	0.383037	-3.05682	0.00223696	0.0119878
tmsb2	83.6381	-1.1708	0.216901	-5.39785	6.74442e-08	1.10512e-05
itih5	1310.66	-1.16909	0.315425	-3.70639	0.000210231	0.00222358
tectb	825.533	-1.16768	0.350501	-3.33146	0.00086391	0.0059713
appb	25.2766	-1.16643	0.28692	-4.06536	4.79589e-05	0.000810278
aass	68.3507	-1.16561	0.273644	-4.25958	2.04808e-05	0.000455655
ugt2b1	112.924	-1.16405	0.395817	-2.94089	0.00327269	0.0157795
si:ch1073-70f20.1	229.166	-1.16334	0.33914	-3.43028	0.00060297	0.00461071
asah1b	87.2564	-1.1624	0.296958	-3.91435	9.06487e-05	0.00123452
hmox1a	133.706	-1.16224	0.312785	-3.71577	0.000202584	0.0021705
LOC110440156	72.4811	-1.16214	0.371123	-3.1314	0.00173973	0.00994422
vtg5	56.2793	-1.16197	0.293132	-3.96398	7.37107e-05	0.00106273
LOC108191511	18.8534	-1.16105	0.34333	-3.38174	0.000720276	0.00523252
pmpca	1086.38	-1.15891	0.216267	-5.35872	8.38156e-08	1.32096e-05
usf1l	27.7727	-1.1585	0.442212	-2.61979	0.00879833	0.0335706
pparab	728.475	-1.15834	0.276871	-4.18366	2.86847e-05	0.000571645
hrc	30.034	-1.15831	0.436931	-2.65102	0.00802494	0.0313141
sst1.1	73.9325	-1.15757	0.32867	-3.52198	0.000428334	0.00364676
LOC567924	174.893	-1.15719	0.330885	-3.49726	0.000470062	0.00388819
rnf4	40.5971	-1.15703	0.388942	-2.9748	0.00293176	0.0145783
si:dkey-162h11.3	231.612	-1.15672	0.262793	-4.40165	1.0743e-05	0.000300865
slco2b1	350.688	-1.15566	0.337361	-3.4256	0.000613433	0.00467168
slc12a10.3	112.818	-1.15546	0.265359	-4.35432	1.3348e-05	0.000346209
zgc:162472	156.209	-1.15523	0.258826	-4.46335	8.0688e-06	0.000255545
tle3b	74.0332	-1.15495	0.229802	-5.02583	5.01258e-07	4.29418e-05
LOC103909673	112.461	-1.15419	0.320029	-3.60653	0.000310324	0.00291756
serpinh1b	324.552	-1.15345	0.178996	-6.44402	1.16351e-10	7.06524e-08
nhsa	186.167	-1.15155	0.249506	-4.61532	3.92483e-06	0.000162064
LOC100331492	376.198	-1.15148	0.254168	-4.53038	5.88778e-06	0.000211944
LOC108191351	201.159	-1.15085	0.278193	-4.13689	3.52042e-05	0.000664127
zap70	39.7169	-1.15069	0.299867	-3.83732	0.000124384	0.00154051
ncbp3	105.299	-1.15049	0.260768	-4.41194	1.0245e-05	0.000290537
ebi3	76.7679	-1.15035	0.382852	-3.00468	0.00265862	0.0135899
adra2da	13.6251	-1.15	0.430119	-2.67367	0.00750252	0.0297764
zgc:153913	218.97	-1.14989	0.326631	-3.52045	0.00043082	0.00365942
abca1b	30.1191	-1.14948	0.466877	-2.46205	0.0138144	0.0471571
zmp:0000000881	52.8418	-1.14887	0.316186	-3.63352	0.000279577	0.00270612
znf711	18.1926	-1.14802	0.362254	-3.1691	0.00152914	0.0090746
LOC101886070	27.6009	-1.14683	0.379532	-3.02171	0.00251353	0.013042
mboat2b	440.768	-1.14591	0.25108	-4.56391	5.02105e-06	0.00019195
caspb	1129.53	-1.14439	0.265532	-4.30981	1.63394e-05	0.000397757
si:ch1073-459j12.1	107.655	-1.14329	0.236478	-4.83464	1.33384e-06	8.22043e-05
dhcr7	306.78	-1.14218	0.242204	-4.71579	2.40774e-06	0.000119826
miip	60.0616	-1.14178	0.31269	-3.6515	0.000260718	0.00258663
LOC100330838	23.737	-1.14161	0.462405	-2.46885	0.0135548	0.0465335
ugt1a4	1648.1	-1.14062	0.328224	-3.47512	0.000510633	0.00409737
LOC101883013	66.6688	-1.14057	0.285941	-3.98882	6.64021e-05	0.00100288
ugt1ab	1643.21	-1.1403	0.328347	-3.47286	0.000514943	0.00412554
si:dkey-171o17.8	21.4324	-1.13894	0.313056	-3.63813	0.000274626	0.00267828
cldna	1358.99	-1.13829	0.279479	-4.07291	4.6429e-05	0.000795497
LOC100333863	100.619	-1.1381	0.27454	-4.14549	3.39094e-05	0.000645842
si:dkey-122a22.2	147.238	-1.13809	0.414222	-2.74754	0.00600443	0.0251865
pimr50	116.744	-1.13784	0.310423	-3.66545	0.000246906	0.00250006
LOC110438340	89.4802	-1.13736	0.284475	-3.9981	6.3854e-05	0.000975818
thoc3	14.315	-1.13674	0.424998	-2.6747	0.00747963	0.0297027
prdm8b	16.0914	-1.13477	0.423214	-2.68132	0.00733321	0.0291999
si:dkey-178e17.3	121.083	-1.13395	0.364274	-3.11291	0.00185252	0.0104216
LOC110438300	63.6915	-1.13015	0.24711	-4.57346	4.79738e-06	0.000187588
LOC110440002	126.376	-1.12913	0.417184	-2.70655	0.00679862	0.0276483
slc4a4a	1231.31	-1.12819	0.336994	-3.3478	0.000814564	0.00571829
rorc	312.045	-1.12708	0.277403	-4.06298	4.84504e-05	0.000815526
gata2a	254.686	-1.12663	0.370711	-3.03911	0.00237281	0.0125036
si:dkey-180p18.9	741.664	-1.12608	0.214601	-5.24731	1.54337e-07	2.01674e-05
rnf34b	236.735	-1.12531	0.324541	-3.46739	0.000525541	0.0041716
otol1a	15.5624	-1.12502	0.362996	-3.09926	0.00194003	0.0107643
mrpl48	2609.57	-1.1247	0.157421	-7.14451	9.03194e-13	8.87969e-10
cldn8	439.654	-1.12439	0.228179	-4.92767	8.32143e-07	5.82387e-05
slc25a47a	46.9913	-1.12431	0.295964	-3.79881	0.000145394	0.00171701
pou5f3	249.41	-1.12416	0.260806	-4.31033	1.6301e-05	0.000397343
papolg	548.362	-1.12408	0.25647	-4.3829	1.17109e-05	0.000318135
spred3	619.867	-1.12349	0.246136	-4.56454	5.00598e-06	0.00019195
ugt1a1	1534.4	-1.12331	0.320388	-3.50608	0.00045476	0.00379506
b3gnt5b	59.7114	-1.12278	0.32733	-3.43011	0.000603347	0.00461188
ugt1a2	1601.05	-1.12274	0.323517	-3.47043	0.000519617	0.00414642
cart1	9.96542	-1.12219	0.428849	-2.61676	0.00887688	0.0337829
fga	3023.58	-1.12132	0.261774	-4.28354	1.83939e-05	0.000429206
lrrc74a	68.6788	-1.121	0.292154	-3.83704	0.000124528	0.00154137
gnaq	211.598	-1.12083	0.281653	-3.97947	6.90702e-05	0.00102592
LOC100331257	161.576	-1.12066	0.296897	-3.77458	0.00016028	0.00182985
camkva	66.2767	-1.12019	0.273101	-4.10175	4.10031e-05	0.00073613
tnni2a.4	763.464	-1.1201	0.426426	-2.62671	0.00862149	0.0330608
dio3b	27.0223	-1.11888	0.400712	-2.79223	0.00523456	0.0225873
polg	327.125	-1.11781	0.350839	-3.1861	0.00144204	0.00868506
arl2bp	80.1805	-1.11761	0.381078	-2.93276	0.00335964	0.0160746
cdca7b	20.1615	-1.11716	0.395364	-2.82564	0.00471858	0.02091
zswim2	10.115	-1.11641	0.431187	-2.58916	0.00962093	0.0359435
si:dkey-251i10.2	35.8092	-1.11573	0.326377	-3.41855	0.000629569	0.00476295
ndrg1a	9.96193	-1.11428	0.425563	-2.61837	0.0088352	0.0336739
sh2d4ba	139.014	-1.11342	0.281928	-3.94931	7.83756e-05	0.00110908
ranbp3a	343.503	-1.1116	0.236147	-4.70726	2.5107e-06	0.000122834
ak5l	316.02	-1.11104	0.31331	-3.54613	0.000390935	0.00342333
cyp2k16	171.427	-1.11067	0.309838	-3.58468	0.000337487	0.00309299
LOC103909001	56.9835	-1.11053	0.362884	-3.06029	0.00221126	0.0118921
prlrb	53.4822	-1.11005	0.282634	-3.92751	8.58282e-05	0.00118608
armc3	127.527	-1.11001	0.274379	-4.04555	5.22012e-05	0.000852648
olig4	346.031	-1.10962	0.302072	-3.67335	0.000239392	0.00245895
cycsb	61.4629	-1.10933	0.299412	-3.70501	0.000211381	0.00223346
xpo6	10.0119	-1.10869	0.412867	-2.68536	0.00724519	0.0289623
cog6	66.9859	-1.10863	0.291587	-3.80204	0.000143507	0.00170276
zgc:171704	359.333	-1.10832	0.2628	-4.21736	2.47176e-05	0.000519145
c6	50.3854	-1.10761	0.371032	-2.98521	0.00283384	0.0142354
zgc:113425	94.9764	-1.10746	0.353958	-3.1288	0.00175519	0.010016
trmt10a	78.7858	-1.10657	0.275222	-4.02064	5.8041e-05	0.000918249
tm4sf5	129.866	-1.10646	0.216281	-5.11586	3.12319e-07	3.16085e-05
crybb1l1	246.073	-1.10576	0.434864	-2.54277	0.0109978	0.0398282
zgc:136971	72.6712	-1.10556	0.314567	-3.51455	0.000440505	0.0037106
pisd	112.869	-1.10493	0.219286	-5.03877	4.68524e-07	4.0815e-05
LOC571043	84.3825	-1.1049	0.238779	-4.62728	3.70507e-06	0.000156041
dock10	1937.89	-1.10444	0.208323	-5.30157	1.14809e-07	1.63472e-05
plxdc1	498.884	-1.10358	0.27101	-4.0721	4.65903e-05	0.000796865
rab44	233.662	-1.1032	0.310395	-3.55418	0.000379166	0.00334827
ms4a17a.9	622.225	-1.10268	0.304711	-3.61877	0.000296006	0.0028111
phf12b	99.6864	-1.10239	0.204925	-5.37947	7.47075e-08	1.20562e-05
fbxw4	40.8366	-1.10077	0.23502	-4.68372	2.8172e-06	0.000132492
myo7bb	278.061	-1.09976	0.271444	-4.05153	5.08838e-05	0.000838425
calhm1	48.5139	-1.09772	0.36695	-2.99146	0.00277646	0.0140566
si:cabz01007802.1	846.144	-1.09642	0.320274	-3.4234	0.00061844	0.00469956
cass4	88.2663	-1.09634	0.373525	-2.93512	0.00333419	0.0159799
zbtb8a	155.257	-1.09627	0.295498	-3.7099	0.000207341	0.0022043
ugt5b2	134.511	-1.09562	0.265675	-4.1239	3.72517e-05	0.000690395
iqgap1	73.2242	-1.09507	0.286636	-3.82041	0.000133232	0.00161522
sox21a	104.444	-1.09407	0.152191	-7.18879	6.537e-13	7.10331e-10
hsc70	3295.66	-1.09332	0.423023	-2.58453	0.00975123	0.036327
si:dkeyp-72g9.4	60.3094	-1.09319	0.327162	-3.34144	0.000833464	0.0058231
mlh1	7.88234	-1.09145	0.437455	-2.49501	0.0125954	0.0441822
ccl25a	39.6275	-1.09117	0.421226	-2.59045	0.00958496	0.0358369
blvra	21.8384	-1.08974	0.265387	-4.10624	4.02156e-05	0.000727688
poldip2	53.0198	-1.08967	0.337017	-3.23329	0.00122374	0.00772643
LOC100006542	43.702	-1.08938	0.325162	-3.35028	0.000807297	0.00568273
LOC103910098	77.2473	-1.08919	0.42546	-2.56003	0.0104664	0.0382796
spag16	101.826	-1.08829	0.326035	-3.33794	0.000844012	0.00587309
LOC100005356	86.8146	-1.08781	0.391993	-2.77508	0.00551877	0.0235463
tfa	15268.5	-1.08661	0.349918	-3.10534	0.00190063	0.0106151
manea	104.75	-1.08563	0.358014	-3.03236	0.0024265	0.0127119
ugt1a7	1428.19	-1.08538	0.315333	-3.44201	0.000577419	0.004475
si:dkey-109j17.5	108.758	-1.08472	0.332544	-3.26188	0.00110677	0.0071502
slc25a43	205.793	-1.08441	0.329334	-3.29273	0.000992189	0.00658955
LOC798736	24.5824	-1.08422	0.3512	-3.0872	0.00202054	0.0111174
LOC562097	26.9212	-1.08392	0.385114	-2.81455	0.00488458	0.0214523
si:dkey-88n24.9	11.2313	-1.08291	0.430489	-2.51554	0.0118849	0.0422115
fam131c	77.6952	-1.08233	0.261907	-4.13249	3.58848e-05	0.000672303
LOC108179123	121.668	-1.08136	0.378147	-2.85963	0.0042413	0.0193369
oclnb	138.586	-1.08127	0.267043	-4.04905	5.14249e-05	0.000844645
kcnj1a.3	82.84	-1.08103	0.328166	-3.29416	0.000987164	0.00657389
kctd12b	470.297	-1.08093	0.286343	-3.77495	0.000160042	0.00182857
csf3a	266.069	-1.08032	0.285816	-3.77977	0.000156975	0.0018015
kif7	1429.48	-1.08025	0.242461	-4.45536	8.37524e-06	0.000259632
lamtor2	1195.9	-1.07953	0.271084	-3.98225	6.82646e-05	0.00102204
fgd4b	53.9467	-1.07926	0.369886	-2.91783	0.00352481	0.0167064
zgc:172315	69.2415	-1.07858	0.316215	-3.41092	0.000647451	0.00485742
si:dkey-261e22.4	269.996	-1.0779	0.241694	-4.45975	8.20559e-06	0.000257075
mrps18b	677.447	-1.0778	0.35266	-3.05619	0.00224166	0.0120055
telo2	75.5357	-1.07682	0.263502	-4.08656	4.37811e-05	0.000767974
nxph2a	1399.11	-1.07669	0.313975	-3.42922	0.000605308	0.00461998
atp6ap1la	24.6845	-1.07566	0.330191	-3.25768	0.00112325	0.00722928
trabd	269.119	-1.07551	0.250223	-4.2982	1.72194e-05	0.000412905
si:dkey-78a14.4	32.9152	-1.0751	0.319029	-3.3699	0.000751958	0.00540938
kiss2	381.819	-1.07504	0.279902	-3.84079	0.000122639	0.00152622
ccdc115	109.689	-1.07341	0.329531	-3.2574	0.00112437	0.00723286
si:dkey-250l23.4	255.019	-1.07313	0.324661	-3.3054	0.000948425	0.00638119
LOC103911083	78.2814	-1.07245	0.374437	-2.86417	0.00418101	0.019138
si:dkey-245n4.2	2452.84	-1.0722	0.249564	-4.2963	1.73676e-05	0.000415144
s100s	306.043	-1.0707	0.316395	-3.38405	0.000714243	0.00520151
plppr2b	1609.56	-1.07014	0.234304	-4.56732	4.94002e-06	0.000190995
si:ch73-248e21.7	31.3436	-1.07013	0.278586	-3.84128	0.000122393	0.00152408
grpel2	110.684	-1.06934	0.250525	-4.26841	1.96874e-05	0.000445686
sult3st4	79.5245	-1.06912	0.34391	-3.10872	0.00187903	0.0105358
LOC101884251	1099.21	-1.06903	0.277604	-3.85092	0.000117676	0.00148324
mpped2a	34.1823	-1.06756	0.285351	-3.74122	0.000183132	0.00202623
si:ch211-106n13.3	44.4777	-1.06701	0.389823	-2.73717	0.00619695	0.0257792
ccl44	372.502	-1.06607	0.221835	-4.80569	1.5422e-06	9.01932e-05
zgc:123295	32.576	-1.06529	0.320361	-3.32527	0.000883314	0.00607111
LOC100537407	401.31	-1.06517	0.262368	-4.05984	4.91073e-05	0.000823614
LOC794378	848.798	-1.06509	0.228571	-4.65978	3.16547e-06	0.000142384
si:ch211-153b23.3	189.413	-1.06478	0.31235	-3.40893	0.000652182	0.0048786
pkz	561.261	-1.0646	0.245958	-4.32837	1.50215e-05	0.000376375
hand2	199.5	-1.06446	0.288688	-3.68723	0.000226708	0.00234971
ppat	85.7639	-1.06431	0.206122	-5.1635	2.42377e-07	2.61995e-05
axl	1313.36	-1.06405	0.228522	-4.65623	3.22049e-06	0.000143591
kcns3b	1008.53	-1.06308	0.286055	-3.71636	0.000202113	0.00216841
si:ch211-74m13.3	377.165	-1.06281	0.349856	-3.03787	0.0023826	0.012536
si:dkey-49c17.3	242.329	-1.06272	0.339951	-3.1261	0.00177139	0.0100805
ccdc130	107.812	-1.0626	0.331303	-3.20733	0.00133971	0.0082345
gpx8	38.5652	-1.06253	0.361904	-2.93595	0.00332529	0.0159583
tdo2b	496.113	-1.06233	0.280425	-3.78828	0.000151691	0.00176939
rmdn3	11.9441	-1.06199	0.346274	-3.06691	0.00216281	0.0117047
nog2	133.799	-1.06198	0.27257	-3.89616	9.77292e-05	0.00130175
hibch	1258.57	-1.06164	0.208674	-5.08755	3.62726e-07	3.40402e-05
LOC560010	1338.85	-1.06143	0.319172	-3.32557	0.000882386	0.00607088
six7	221.266	-1.06095	0.259348	-4.09082	4.29849e-05	0.000759707
si:ch211-284e20.8	1664.41	-1.05955	0.295684	-3.5834	0.000339153	0.00310104
ankrd13b	440.663	-1.05945	0.237487	-4.4611	8.15394e-06	0.000256625
il13ra2	394.942	-1.05941	0.27398	-3.86674	0.000110302	0.00141984
f11r.1	13.0909	-1.05869	0.383788	-2.75854	0.00580595	0.0245323
LOC101883913	16.564	-1.05865	0.311878	-3.39443	0.000687716	0.00505893
bmp2k	250.956	-1.05819	0.270642	-3.90994	9.23198e-05	0.00124612
si:ch1073-303k11.2	82.6647	-1.05702	0.319019	-3.31335	0.000921841	0.00626072
LOC565422	179.402	-1.05701	0.207148	-5.10268	3.34881e-07	3.25069e-05
zgc:113054	541.887	-1.05678	0.191983	-5.50458	3.70059e-08	6.94567e-06
hapln3	270.849	-1.05654	0.200117	-5.27959	1.29473e-07	1.75861e-05
ercc6l	143.036	-1.05643	0.218505	-4.83479	1.33286e-06	8.22043e-05
zgc:158234	1207.04	-1.05616	0.32027	-3.29773	0.000974686	0.00650821
vwde	383.481	-1.05582	0.270356	-3.90529	9.41117e-05	0.00126335
LOC100333053	480.036	-1.05413	0.257063	-4.10065	4.11999e-05	0.000736656
ippk	265.625	-1.0541	0.309168	-3.40949	0.000650844	0.00487213
fam160b1	109.58	-1.05264	0.242914	-4.33336	1.46848e-05	0.000370638
atp1a1a.2	1249.1	-1.0505	0.24565	-4.27641	1.89931e-05	0.000436672
ccdc79	11.0446	-1.05015	0.398485	-2.63536	0.00840476	0.0324406
LOC103909050	55.5108	-1.04976	0.240372	-4.36723	1.25833e-05	0.000333497
cyp3a65	5957.5	-1.04876	0.287014	-3.65404	0.000258148	0.00256854
myl4	604.614	-1.04705	0.314192	-3.33253	0.000860604	0.00595643
zfyve16	676.869	-1.04666	0.248376	-4.21401	2.50879e-05	0.000524786
c8b	274.221	-1.04624	0.25726	-4.06687	4.7649e-05	0.000807685
LOC108179070	44.9072	-1.04605	0.245018	-4.26929	1.96094e-05	0.000444407
zgc:153073	130.869	-1.04579	0.303959	-3.44057	0.000580495	0.00449209
tmem86b	597.181	-1.04538	0.31814	-3.28592	0.0010165	0.00670288
slc22a6l	8.7077	-1.04533	0.408396	-2.5596	0.0104794	0.0383137
lipea	53.4523	-1.04482	0.3059	-3.41556	0.000636521	0.00479796
tert	513.11	-1.04423	0.354962	-2.94182	0.00326293	0.0157472
tnni1a	267.901	-1.04408	0.314588	-3.31889	0.000903757	0.00617233
si:dkey-7c18.24	173.785	-1.04337	0.282917	-3.6879	0.000226114	0.00234473
taz	67.7562	-1.04335	0.382427	-2.72823	0.00636755	0.0262773
ugt2a2	310.733	-1.04317	0.232314	-4.49033	7.11115e-06	0.000238727
LOC110440124	894.806	-1.0431	0.301874	-3.4554	0.000549472	0.00430528
acrc	105.922	-1.0425	0.271869	-3.83455	0.000125793	0.00155145
apom	1873.25	-1.04181	0.297991	-3.49611	0.000472099	0.00389606
ccdc28a	87.154	-1.04116	0.274619	-3.7913	0.000149861	0.00175897
fzd5	144.62	-1.04093	0.315318	-3.3012	0.000962732	0.00644297
lrit2	222.888	-1.04009	0.179219	-5.80347	6.49573e-09	1.7417e-06
vstm2l	759.468	-1.03979	0.240444	-4.32447	1.52896e-05	0.000378954
ccni	14.6761	-1.03976	0.342023	-3.04003	0.00236554	0.0124748
mgat4a	319.105	-1.0392	0.22163	-4.68887	2.7472e-06	0.000130688
pabpc1l	39.18	-1.03827	0.288758	-3.59566	0.00032357	0.00301056
clybl	24.4896	-1.03721	0.349402	-2.96852	0.00299242	0.0147838
gstk4	335.409	-1.03633	0.241336	-4.29416	1.75355e-05	0.000418058
tiam1a	59.5366	-1.03549	0.284175	-3.64384	0.000268602	0.00263684
oser1	722.545	-1.03461	0.29023	-3.56478	0.000364155	0.00324907
dusp27	2987.48	-1.03443	0.419638	-2.46505	0.0136993	0.0468581
ampd2a	179.023	-1.03414	0.280872	-3.68191	0.000231493	0.0023897
si:ch1073-83n3.2	36.0137	-1.03365	0.282456	-3.65951	0.000252697	0.00253631
rps8b	286.81	-1.03322	0.231219	-4.46856	7.87465e-06	0.000254031
capn9	335.325	-1.03321	0.248132	-4.16395	3.12795e-05	0.000608668
LOC100147871	236.635	-1.03253	0.287549	-3.59079	0.000329675	0.00304812
pacs2	873.747	-1.03218	0.216364	-4.77057	1.83707e-06	0.000101294
ugt5b1	189.635	-1.03206	0.33103	-3.11773	0.0018225	0.0102976
celf5a	72.2779	-1.03186	0.244542	-4.21955	2.44789e-05	0.000517818
si:dkey-222f8.3	179.303	-1.03171	0.32571	-3.16756	0.00153722	0.00910922
si:cabz01083442.1	37.8531	-1.03127	0.309259	-3.33464	0.000854088	0.00592125
pdlim2	160.583	-1.03111	0.252601	-4.08197	4.46556e-05	0.000775408
LOC100333734	91.6719	-1.03103	0.348928	-2.95485	0.00312821	0.0152814
mcoln3a	26.4968	-1.0304	0.334882	-3.07689	0.00209169	0.0113945
sinup	441.024	-1.03022	0.220449	-4.67327	2.96442e-06	0.000136423
pttg1ipb	17.4939	-1.02912	0.372043	-2.76613	0.00567265	0.0240834
LOC100006895	740.913	-1.02885	0.288014	-3.57222	0.000353972	0.00318651
aspn	552.115	-1.02784	0.242504	-4.23844	2.25076e-05	0.000488121
zgc:172051	478.285	-1.02698	0.408825	-2.51202	0.0120041	0.0425094
c4	56.1797	-1.02626	0.327335	-3.13521	0.0017173	0.00984869
muc13a	113.912	-1.02582	0.338259	-3.03265	0.00242418	0.0127077
prdm2b	56.3944	-1.02538	0.343064	-2.98888	0.00280005	0.0141414
elovl2	116.062	-1.02396	0.227412	-4.50266	6.71071e-06	0.000230791
LOC553308	3327.46	-1.02364	0.336304	-3.04378	0.00233628	0.0123521
ddx59	82.2387	-1.02359	0.264329	-3.87239	0.000107772	0.00139415
itpr1b	55.889	-1.02341	0.339771	-3.01207	0.00259473	0.0133612
dmpk	26.1452	-1.02295	0.320107	-3.19564	0.0013952	0.00846766
ugt2a3	297.63	-1.02292	0.229844	-4.45051	8.56672e-06	0.000261454
LOC101886404	82.0743	-1.02284	0.247336	-4.13542	3.54305e-05	0.000666401
dspa	1157.59	-1.02252	0.206254	-4.95757	7.1379e-07	5.28204e-05
myb	93.9476	-1.02226	0.304273	-3.35967	0.000780364	0.005548
cnga5	1219.35	-1.02149	0.20931	-4.88027	1.05939e-06	6.87803e-05
scfd1	93.5547	-1.02136	0.260564	-3.91979	8.86253e-05	0.00121417
LOC100535643	2632.11	-1.02134	0.292437	-3.49251	0.000478498	0.00392494
si:ch211-134a4.5	148.241	-1.02132	0.28317	-3.60675	0.00031006	0.0029164
irx6a	1968.09	-1.02046	0.256967	-3.97117	7.15218e-05	0.00104875
bokb	20.6489	-1.01951	0.31429	-3.24384	0.00117928	0.00750538
LOC101886628	385.186	-1.01946	0.299404	-3.40494	0.000661779	0.00492364
pdia2	923.792	-1.01929	0.319634	-3.18893	0.00142801	0.00861561
tmprss4a	173.959	-1.01876	0.171004	-5.95753	2.56085e-09	8.81187e-07
ndnf	82.4356	-1.01718	0.363717	-2.79662	0.005164	0.0223654
si:ch211-106h4.12	108.76	-1.0169	0.383481	-2.65177	0.00800718	0.0312803
si:dkey-205h13.2	21.1562	-1.01666	0.296347	-3.43065	0.000602148	0.00460781
vat1l	518.869	-1.01609	0.19649	-5.1712	2.32591e-07	2.57277e-05
btbd16	238.559	-1.01536	0.272756	-3.72257	0.000197203	0.00213389
hsd17b14	150.511	-1.01415	0.186092	-5.44971	5.04517e-08	9.05762e-06
creb5a	58.6039	-1.01357	0.303825	-3.33604	0.000849821	0.00589985
mns1	21.372	-1.01305	0.283851	-3.56893	0.000358438	0.00321128
edil3b	242.501	-1.01134	0.396119	-2.55312	0.0106762	0.0388749
LOC101886429	9.23962	-1.01091	0.413683	-2.44367	0.0145386	0.0490145
mpp6b	112.425	-1.01077	0.259209	-3.89945	9.6413e-05	0.00128838
map1lc3a	37.6366	-1.01047	0.349999	-2.88708	0.00388839	0.0180363
prelid3b	3962.58	-1.00979	0.261988	-3.85434	0.000116041	0.00147116
csnk1a1	65.3164	-1.00935	0.272966	-3.69771	0.00021755	0.0022765
treh	187.959	-1.00763	0.266818	-3.77648	0.000159058	0.00182035
ntan1	18.4609	-1.00763	0.384829	-2.61839	0.00883469	0.0336739
cbln10	84.7588	-1.00735	0.307656	-3.27427	0.00105935	0.00690822
adam10a	31.9932	-1.00698	0.383623	-2.62492	0.00866683	0.0331853
nat10	254.905	-1.00694	0.180957	-5.56451	2.62887e-08	5.37384e-06
LOC108181082	16.9485	-1.00641	0.349187	-2.88216	0.00394955	0.0182667
rabl6b	1007	-1.00581	0.243846	-4.12479	3.71074e-05	0.000688337
LOC101884756	351.918	-1.00581	0.276635	-3.63587	0.000277039	0.00269418
tmem176	350.898	-1.00566	0.278249	-3.61424	0.00030123	0.00284632
higd1a	364.689	-1.0055	0.156543	-6.42316	1.33472e-10	7.87334e-08
pnoca	327.899	-1.00549	0.249313	-4.03306	5.50563e-05	0.000881827
LOC100331214	295.97	-1.00526	0.303635	-3.31075	0.00093046	0.00630259
serinc2l	27.3386	-1.00468	0.325283	-3.08864	0.00201072	0.0110761
nrarpa	45.3147	-1.00428	0.308762	-3.2526	0.00114356	0.00731862
traf6	57.8817	-1.00426	0.351156	-2.85987	0.00423819	0.0193369
gbp2	36.6838	-1.00279	0.312177	-3.21227	0.00131691	0.00813312
pdzd7b	31.0673	-1.0022	0.303617	-3.30086	0.000963882	0.00644858
smyd2b	129.365	-1.00167	0.240693	-4.1616	3.16019e-05	0.000613784
pex6	12949.9	-1.00093	0.254471	-3.93336	8.37668e-05	0.00116303
btr01	39.9426	-1.00072	0.307138	-3.2582	0.0011212	0.00722029
tmem218	38.5635	-1.00046	0.400261	-2.49953	0.0124359	0.0436876
zgc:136605	25.1931	1.00164	0.262518	3.8155	0.00013591	0.00163756
asb10	29.1487	1.00385	0.344433	2.91451	0.00356252	0.0168542
mctp2b	32.4766	1.01768	0.271806	3.74416	0.000180999	0.00200909
si:ch73-190f16.2	25.5473	1.02418	0.250329	4.09135	4.28872e-05	0.000759707
LOC101884960	17.1681	1.02987	0.272995	3.77248	0.000161635	0.00183965
dpep2	54.3539	1.03065	0.230087	4.47939	7.48576e-06	0.000245319
erlec1	207.181	1.03382	0.235174	4.39597	1.1028e-05	0.000305616
alkbh2	20.7486	1.03932	0.259692	4.00213	6.27751e-05	0.000965045
LOC569920	48.7919	1.03978	0.207301	5.01579	5.28163e-07	4.42144e-05
prelid3a	84.5992	1.0435	0.384399	2.71462	0.00663519	0.0271321
sh3kbp1	1002.3	1.04876	0.137464	7.62934	2.35957e-14	3.24771e-11
zgc:77486	13.7243	1.04945	0.382448	2.74403	0.00606899	0.0253805
vegfbb	12.2479	1.05532	0.366199	2.88182	0.00395392	0.0182713
tmc1	62.3023	1.07247	0.321889	3.33181	0.000862841	0.00596592
si:ch73-139e5.4	13.6811	1.07506	0.36732	2.92678	0.00342491	0.0163229
slc12a10.2	35.9519	1.07652	0.418554	2.572	0.0101112	0.0373529
best2	8.82053	1.07707	0.442021	2.4367	0.0148218	0.049839
ctsh	50.435	1.07763	0.218499	4.93197	8.1404e-07	5.73607e-05
zgc:165539	105.13	1.08314	0.181651	5.96276	2.48011e-09	8.6787e-07
LOC101883349	8.39521	1.08615	0.395596	2.7456	0.00604008	0.0252948
mapk14b	19.6635	1.08677	0.32706	3.32284	0.000891063	0.00611135
dlx6a	12.3274	1.08807	0.385569	2.82199	0.00477261	0.021068
atp8b5a	89.6309	1.08857	0.195156	5.57796	2.43361e-08	5.12697e-06
hsd11b2	48.4917	1.09468	0.449203	2.43693	0.0148125	0.0498158
slc35d3	9.77135	1.09726	0.381287	2.87777	0.00400501	0.0184611
timm17b	190.534	1.10076	0.149804	7.34802	2.01168e-13	2.3074e-10
LOC110439009	12.0291	1.10451	0.410352	2.69163	0.00711036	0.028566
pnrc2	51.7774	1.10473	0.291031	3.79592	0.000147098	0.00173344
creb3l4	304.828	1.1068	0.197919	5.5922	2.24208e-08	4.92446e-06
actn2a	9.73699	1.10801	0.438752	2.52538	0.0115574	0.0412828
ttc21b	19.1978	1.11701	0.408369	2.7353	0.00623232	0.0258742
pdgfrb	12.504	1.11958	0.457246	2.44853	0.0143442	0.0485731
LOC101882847	10.4886	1.13743	0.380985	2.98549	0.00283127	0.0142335
zfand5a	100.134	1.14376	0.335349	3.41067	0.000648045	0.00485742
gtpbp2	16.0105	1.15117	0.400701	2.8729	0.00406722	0.0186974
homer2	30.2293	1.15972	0.248856	4.66021	3.15886e-06	0.000142384
zgc:174160	21.9374	1.16375	0.2629	4.42657	9.57432e-06	0.000279592
ift122	18.7244	1.17176	0.350826	3.34	0.000837777	0.00584349
ns:zf-e68	544.722	1.17456	0.414255	2.83535	0.00457756	0.0204387
shfm1	15.8989	1.18323	0.404622	2.92429	0.00345244	0.0164086
glrx	7.58743	1.20783	0.46962	2.57193	0.0101134	0.0373529
pou3f1	6.61709	1.22364	0.463264	2.64134	0.00825788	0.0320031
gabrr2a	116.695	1.23042	0.204894	6.00514	1.91161e-09	7.04771e-07
plekhg5a	17.792	1.23318	0.324987	3.79455	0.000147913	0.00174205
tgm8	7.63938	1.23358	0.449402	2.74494	0.00605214	0.0253299
eva1bb	23.9223	1.23399	0.274412	4.49685	6.89673e-06	0.000235355
LOC108192092	8.28453	1.23607	0.430476	2.87141	0.00408651	0.0187698
si:dkey-29h14.10	220.989	1.23721	0.399168	3.09947	0.00193868	0.0107626
kcnk13b	14.415	1.23747	0.392328	3.15417	0.00160957	0.00939595
si:dkey-112m2.1	25.0407	1.24398	0.278499	4.46675	7.94174e-06	0.000255397
agbl2	27.7856	1.26527	0.292617	4.32399	1.53235e-05	0.000379338
tmem240b	866.993	1.26903	0.401763	3.15866	0.00158497	0.00929718
LOC101882231	7.70471	1.2746	0.461396	2.76249	0.00573616	0.024303
si:ch211-199g17.2	35.5076	1.30356	0.434978	2.99685	0.00272786	0.0138479
si:ch73-233f7.3	7.70426	1.3166	0.435825	3.02093	0.00251996	0.0130623
calcoco1b	196.224	1.342	0.235655	5.69475	1.23552e-08	3.07333e-06
zgc:162964	196.272	1.36334	0.167782	8.12567	4.44893e-16	8.35024e-13
adcy8	13.5717	1.37158	0.414516	3.30887	0.00093673	0.00632638
itpka	7.22033	1.37441	0.462374	2.97251	0.00295378	0.0146506
alas2	12.1169	1.38113	0.557339	2.47809	0.0132089	0.0457187
LOC100534851	225.308	1.40286	0.302842	4.63231	3.61616e-06	0.000153937
btr33	10.8283	1.40353	0.483528	2.90269	0.00369976	0.0173416
pcdh2aa1	32.6873	1.40388	0.269585	5.20758	1.91324e-07	2.36686e-05
c1r	22.8343	1.41595	0.260048	5.44497	5.18155e-08	9.22226e-06
efemp2b	34.643	1.43273	0.349973	4.09384	4.24286e-05	0.000753209
eme2	5.84099	1.445	0.512193	2.8212	0.00478437	0.0211079
crygm2d20	301.154	1.4525	0.316218	4.59333	4.36227e-06	0.000174881
LOC110440120	276.403	1.45724	0.387024	3.76525	0.000166384	0.00188372
ano5b	14.2045	1.49165	0.346753	4.30175	1.69455e-05	0.000408711
LOC797711	51.5964	1.5049	0.342835	4.38958	1.13567e-05	0.000312212
zgc:152698	4.48026	1.50864	0.581109	2.59613	0.00942799	0.0354038
dcaf8	4.50723	1.54182	0.632196	2.43883	0.0147348	0.0496108
rtn4rl2a	41.9992	1.54987	0.306508	5.05652	4.2698e-07	3.83279e-05
grk1b	4.69695	1.57446	0.581971	2.70539	0.00682237	0.0277164
rpl37	283.399	1.62722	0.299336	5.43611	5.44571e-08	9.44807e-06
crygm2d7	517.148	1.64672	0.449026	3.66733	0.000245101	0.00249121
calcoco1a	268.062	1.68605	0.178379	9.45207	3.3221e-21	7.62091e-18
crygm2d3	270.531	1.81497	0.377064	4.81343	1.48361e-06	8.80188e-05
crygmxl1	6.54116	1.97223	0.694381	2.84027	0.00450761	0.0202093
dclk2b	236.117	2.14314	0.51433	4.16686	3.08824e-05	0.000603656
baalc	40.6464	2.6406	1.0525	2.50889	0.0121111	0.0428058
st3gal1l2	5.62639	2.89051	0.625721	4.61949	3.84687e-06	0.000160003
fibpa	311.373	2.98786	0.648893	4.60455	4.13359e-06	0.000168978
cdh16	7.96909	3.63556	1.48454	2.44895	0.0143273	0.0485398
ribc1	9.73689	3.67896	0.949728	3.87369	0.000107198	0.00138846
glud1a	17.4504	4.19735	0.877522	4.78319	1.72538e-06	9.65373e-05
ushbp1	11.5486	4.3042	1.53472	2.80455	0.0050387	0.0219669
hspa4b	9.65963	4.32286	1.04563	4.13423	3.56153e-05	0.000669075
thumpd2	527.498	4.57246	1.21033	3.77787	0.000158172	0.00181323
ponzr4	4.18043	4.61671	1.49141	3.09552	0.00196465	0.0108629
LOC100537466	20.0553	5.22856	2.04268	2.55966	0.0104776	0.0383137

## Sheet: Supplementary table 7
Supplementary Table 8. Significant downregulated GO terms and KEGG pathways in the 116 hpf zebrafish larvae exposed to UTWR. Control group, n=5, UTWR group n=5. Each biological replicate consisted of a pool of zebrafish larvae from ten individuals. GO terms and KEGG pathways with an FDR<0.05 were considered significant.
Category	Term	Count	%	PValue	Genes	List Total	Pop Hits	Pop Total	Fold Enrichment	Bonferroni	Benjamini	FDR
KEGG_PATHWAY	Drug metabolism - other enzymes	23	4.03509	6.22302e-16	UCKL1A, SI:DKEY-78A14.5, UGT2B1, UGT1B2, UGT1A1, UGT1B1, DPYDB, GSTR, UGT1AB, UGT5B2, UGT5A1, UGT2A4, UGT5B1, UGT1A4, UGT1B4, UGT2A2, UGT2B3, TK1, UGT1A2, UGT1B3, UGT1A7, UGT5B4, UGT5B3	174	104	7632	9.70027	8.32667e-14	3.09246e-14	3.09246e-14
KEGG_PATHWAY	Retinol metabolism	22	3.85965	7.24954e-16	UGT2B1, UGT1B2, RETSATL, UGT1A1, UGT1B1, CYP3A65, UGT1AB, RPE65A, UGT5B2, UGT5A1, UGT2A4, UGT5B1, UGT1A4, UGT1B4, UGT2A2, SI:CH211-107O10.3, UGT2B3, UGT1A2, UGT1B3, UGT1A7, UGT5B4, UGT5B3	174	93	7632	10.376	9.71445e-14	3.09246e-14	3.09246e-14
KEGG_PATHWAY	Steroid hormone biosynthesis	21	3.68421	7.363e-16	UGT2B1, UGT1B2, UGT1A1, UGT1B1, CYP3A65, HSD11B1LB, UGT1AB, CYP7A1, UGT5B2, UGT5A1, UGT2A4, UGT5B1, UGT1A4, UGT1B4, UGT2A2, UGT2B3, UGT1A2, UGT1B3, UGT1A7, UGT5B4, UGT5B3	174	82	7632	11.233	9.71445e-14	3.09246e-14	3.09246e-14
KEGG_PATHWAY	Metabolism of xenobiotics by cytochrome P450	20	3.50877	1.54954e-15	UGT2B1, UGT1B2, UGT1A1, UGT1B1, HSD11B1LB, GSTR, UGT1AB, UGT5B2, UGT5A1, UGT2A4, UGT5B1, UGT1A4, UGT1B4, UGT2A2, UGT2B3, UGT1A2, UGT1B3, UGT1A7, UGT5B4, UGT5B3	174	74	7632	11.8546	1.94289e-13	4.88107e-14	4.88107e-14
KEGG_PATHWAY	Pentose and glucuronate interconversions	18	3.15789	2.28176e-15	UGT2B1, UGT1B2, UGT1A1, UGT1B1, UGT1AB, UGT5B2, UGT5A1, UGT2A4, UGT5B1, UGT1A4, UGT1B4, UGT2A2, UGT2B3, UGT1A2, UGT1B3, UGT1A7, UGT5B4, UGT5B3	174	56	7632	14.0985	2.91434e-13	5.75005e-14	5.75005e-14
KEGG_PATHWAY	Ascorbate and aldarate metabolism	18	3.15789	3.14063e-15	UGT2B1, UGT1B2, UGT1A1, UGT1B1, UGT1AB, UGT5B2, UGT5A1, UGT2A4, UGT5B1, UGT1A4, UGT1B4, UGT2A2, UGT2B3, UGT1A2, UGT1B3, UGT1A7, UGT5B4, UGT5B3	174	57	7632	13.8512	3.88578e-13	6.59533e-14	6.59533e-14
GOTERM_MF_5	Glucuronosyltransferase activity	17	2.98246	8.35294e-15	UGT2B1, UGT1B2, UGT1A1, UGT1B1, UGT1AB, UGT5B2, UGT5A1, UGT2A4, UGT5B1, UGT1A4, UGT2A3, UGT1B4, UGT2A2, UGT2B3, UGT1A2, UGT1B3, UGT1A7	344	51	15489	15.0087	2.1233e-12	2.13e-12	2.13e-12
KEGG_PATHWAY	Drug metabolism - cytochrome P450	19	3.33333	1.47432e-14	UGT2B1, UGT1B2, UGT1A1, UGT1B1, GSTR, UGT1AB, UGT5B2, UGT5A1, UGT2A4, UGT5B1, UGT1A4, UGT1B4, UGT2A2, UGT2B3, UGT1A2, UGT1B3, UGT1A7, UGT5B4, UGT5B3	174	72	7632	11.5747	1.84575e-12	2.65378e-13	2.65378e-13
KEGG_PATHWAY	Porphyrin metabolism	19	3.33333	6.72131e-14	UGT2B1, UGT1B2, FECH, UGT1A1, UGT1B1, UGT1AB, UGT5B2, UGT5A1, UGT2A4, UGT5B1, UGT1A4, UGT1B4, UGT2A2, UGT2B3, UGT1A2, UGT1B3, UGT1A7, UGT5B4, UGT5B3	174	78	7632	10.6844	8.39606e-12	1.05861e-12	1.05861e-12
KEGG_PATHWAY	Biosynthesis of cofactors	24	4.21053	1.07311e-10	UGT2B1, UGT1B2, FECH, UGT1A1, UGT1B1, UGT1AB, DHODH, MAT2AA, NMNAT1, UGT5B2, UGT5A1, UGT2A4, UGT5B1, UGT1A4, UGT1B4, UGT2A2, SI:CH211-107O10.3, UGT2B3, UGT1A2, UGT1B3, UGT1A7, UGT5B4, UGT5B3, AK5L	174	201	7632	5.23726	1.34139e-08	1.50236e-09	1.50236e-09
GOTERM_BP_5	Xenobiotic metabolic process	11	1.92982	2.08469e-07	CYP2K21, CYP2V1, CYP2K6, CYP2AA11, ZGC:153372, CYP2AD3, CYP2P10, CYP2K16, CYP2AD2, CYP2K18, CYP2K19	377	59	19081	9.43627	0.00023971	0.000239531	0.000239531
KEGG_PATHWAY	Metabolic pathways	70	12.2807	3.28021e-06	UCKL1A, PIGU, UGT2B1, AMY2A, TREH, HSD11B1LB, MSMO1, COX6A1, PIGX, ST6GAL2A, MAN1A2, UGT2A4, UGT2A2, TK1, GYG2, AASS, CHST8, OVGP1, UGT1A1, ELOVL6, CHIA.3, GOT2B, MAT2AA, CYP2P10, UGT2B3, MPPE1, UGT1B2, FECH, UGT1B1, CYCSB, GSTR, UGT1AB, CYP7A1, ST6GALNAC1.2, RPE65A, PTDSS2, SGPL1, AGXTB, ZGC:103559, UGT5A1, LOC797311, UGT1A4, UGT1A2, PCK1, UGT1A7, SMYD1B, FDPS, SI:DKEY-78A14.5, TMEM86B, AOC2, IN…	174	1855	7632	1.65517	0.000409943	4.13307e-05	4.13307e-05

## Sheet: Supplementary table 8
Supplementary Table 9. Significant downregulated GO terms and KEGG pathways in the 116 hpf zebrafish larvae exposed to TWR. Control group, n=5, TWR group n=5. Each biological replicate consisted of a pool of zebrafish larvae from ten individuals. GO terms and KEGG pathways with an FDR<0.05 were considered significant.
Category	Term	Count	%	PValue	Genes	List Total	Pop Hits	Pop Total	Fold Enrichment	Bonferroni	Benjamini	FDR
GOTERM_MF_DIRECT	Glucuronosyltransferase activity	12	4.0404	1.55157e-12	UGT1B2, UGT1A1, UGT1B1, UGT5A1, UGT5B1, UGT1A4, UGT1B4, UGT2B3, UGT1B3, UGT1AB, UGT1A2, UGT1A7	233	46	21736	24.3359	4.82528e-10	4.82539e-10	4.77884e-10
GOTERM_MF_DIRECT	UDP-glycosyltransferase activity	12	4.0404	1.2792e-11	UGT1B2, UGT1A1, UGT1B1, UGT5A1, UGT5B1, UGT1A4, UGT1B4, UGT2B3, UGT1B3, UGT1AB, UGT1A2, UGT1A7	233	55	21736	20.3536	3.97831e-09	1.98916e-09	1.96997e-09
KEGG_PATHWAY	Pentose and glucuronate interconversions	12	4.0404	7.28502e-11	UGT1B2, UGT1A1, UGT1B1, UGT5A1, UGT5B1, UGT1A4, UGT1B4, UGT2B3, UGT1B3, UGT1AB, UGT1A2, UGT1A7	98	56	7632	16.688	7.72213e-09	4.73477e-09	4.46677e-09
KEGG_PATHWAY	Ascorbate and aldarate metabolism	12	4.0404	8.93353e-11	UGT1B2, UGT1A1, UGT1B1, UGT5A1, UGT5B1, UGT1A4, UGT1B4, UGT2B3, UGT1B3, UGT1AB, UGT1A2, UGT1A7	98	57	7632	16.3953	9.46954e-09	4.73477e-09	4.46677e-09
KEGG_PATHWAY	Drug metabolism - cytochrome P450	12	4.0404	1.25153e-09	UGT1B2, UGT1A1, UGT1B1, UGT5A1, UGT5B1, UGT1A4, UGT1B4, UGT2B3, UGT1B3, UGT1AB, UGT1A2, UGT1A7	98	72	7632	12.9796	1.32662e-07	4.42208e-08	4.17177e-08
KEGG_PATHWAY	Metabolism of xenobiotics by cytochrome P450	12	4.0404	1.69515e-09	UGT1B2, UGT1A1, UGT1B1, UGT5A1, UGT5B1, UGT1A4, UGT1B4, UGT2B3, UGT1B3, UGT1AB, UGT1A2, UGT1A7	98	74	7632	12.6288	1.79686e-07	4.49214e-08	4.23787e-08
KEGG_PATHWAY	Porphyrin metabolism	12	4.0404	3.02581e-09	UGT1B2, UGT1A1, UGT1B1, UGT5A1, UGT5B1, UGT1A4, UGT1B4, UGT2B3, UGT1B3, UGT1AB, UGT1A2, UGT1A7	98	78	7632	11.9812	3.20735e-07	6.41471e-08	6.05161e-08
KEGG_PATHWAY	Steroid hormone biosynthesis	12	4.0404	5.22426e-09	UGT1B2, UGT1A1, UGT1B1, UGT5A1, UGT5B1, UGT1A4, UGT1B4, UGT2B3, UGT1B3, UGT1AB, UGT1A2, UGT1A7	98	82	7632	11.3967	5.53772e-07	8.88627e-08	8.38328e-08
KEGG_PATHWAY	Drug metabolism - other enzymes	13	4.3771	5.86829e-09	UCKL1A, UGT1B2, UGT1A1, UGT1B1, UGT1AB, UGT5A1, UGT5B1, UGT1A4, UGT1B4, UGT2B3, UGT1A2, UGT1B3, UGT1A7	98	104	7632	9.73469	6.22039e-07	8.88627e-08	8.38328e-08
KEGG_PATHWAY	Retinol metabolism	12	4.0404	2.02789e-08	UGT1B2, UGT1A1, UGT1B1, UGT5A1, UGT5B1, UGT1A4, UGT1B4, UGT2B3, UGT1B3, UGT1AB, UGT1A2, UGT1A7	98	93	7632	10.0487	2.14957e-06	2.68696e-07	2.53487e-07
KEGG_PATHWAY	Biosynthesis of cofactors	15	5.05051	2.00758e-07	UGT1B2, UGT1A1, UGT1B1, UGT1AB, TDO2B, MAT2AA, NMNAT1, UGT5A1, UGT5B1, UGT1A4, UGT1B4, UGT2B3, UGT1A2, UGT1B3, UGT1A7	98	201	7632	5.81176	2.12801e-05	2.36448e-06	2.23065e-06
KEGG_PATHWAY	Metabolic pathways	44	14.8148	1.11102e-05	IPPK, UCKL1A, DGKE, MVDA, PIGU, UGT1B2, UGT1B1, CYCSB, MSMO1, UGT1AB, PIP4K2AA, ST6GALNAC1.2, PIGX, TDO2B, PTDSS2, ELOVL1A, ATIC, MAN1A2, B3GALT2, UGT5A1, LOC797311, UGT1A4, UGT1A2, UGT1A7, ATP6V1C2, CHST8, TECRA, FDPS, TMEM86B, AOC2, UGT1A1, NDUFA2, DAO.3, GOT2B, MAT2AA, PHOSPHO1, SPTLC2B, NMNAT1, UGT5B1, UGT1B4, UGT2B3, UGT1B3, FBP2, UOX	98	1855	7632	1.84723	0.001177	0.000117769	0.000111102
GOTERM_MF_DIRECT	Glycosyltransferase activity	13	4.3771	3.85146e-05	UGT1B2, UGT1B1, UGT1AB, CTU1, B3GALT2, UGT5A1, UGT5B1, UGT1A4, UGT1B4, UGT2B3, UGT1A2, UGT1B3, UGT1A7	233	272	21736	4.4586	0.0119068	0.00399268	0.00395416
GOTERM_BP_DIRECT	Organic acid metabolic process	6	2.0202	0.000112267	CYP2K21, CYP2K6, CYP2AA2, CYP2K16, CYP2K18, CYP2K19	229	46	21944	12.499	0.0673468	0.0696056	0.0696056
GOTERM_MF_DIRECT	Oxidoreductase activity	6	2.0202	0.000190081	CYP2K21, CYP2K6, CYP2AA2, CYP2K16, CYP2K18, CYP2K19	233	50	21736	11.1945	0.0574073	0.0147788	0.0146363

## Sheet: Supplementary table 9
Supplementary Table 10. Significant downregulated GO terms and KEGG pathways in the 116 hpf zebrafish larvae exposed to TPL. Control group, n=5, TPL group n=5. Each biological replicate consisted of a pool of zebrafish larvae from ten individuals. GO terms and KEGG pathways with an FDR<0.05 were considered significant.
Category	Term	Count	%	PValue	Genes	List Total	Pop Hits	Pop Total	Fold Enrichment	Bonferroni	Benjamini	FDR
GOTERM_BP_5	Xenobiotic metabolic process	13	1.66453	5.49757e-08	CYP2P9, CYP2K6, CYP2AA11, CYP2AA2, CYP2K8, ZGC:153372, CYP2AD3, CYP2AD2, CYP2K21, CYP2V1, CYP2K16, CYP2K18, CYP2K19	524	59	19081	8.02345	7.06963e-05	7.06438e-05	7.0204e-05
GOTERM_BP_5	Neutrophil migration	15	1.92061	5.10291e-07	CXCL18B, CCL44, SI:DKEY-239B22.2, LOC100005685, LOC110440156, LOC110440157, LOC101886663, CXCL8A, LOC568930, LOC108179123, CCL25A, CXCL8B.1, LOC101883994, CXCL8B.3, CCL34A.4	524	99	19081	5.51729	0.000656019	0.000327862	0.000325821
GOTERM_BP_5	Myeloid leukocyte migration	16	2.04866	1.26092e-06	CXCL18B, CCL44, SI:DKEY-239B22.2, LOC100005685, LOC110440156, LOC110440157, LOC101886663, CXCL8A, LOC568930, LOC108179123, CCL25A, CXCL8B.1, LOC101883994, CXCL8B.3, CCL34A.4, LOC103909673	524	122	19081	4.77562	0.00162022	0.000540092	0.00053673
KEGG_PATHWAY	Porphyrin metabolism	13	1.66453	1.55123e-06	HMOX1A, UGT2B1, FECH, UGT1A1, UGT1AB, UGT5B2, UGT5A1, UGT5B1, UGT1A4, UGT2A2, UGT1A2, UGT1A7, BLVRA	216	78	7632	5.88889	0.000198538	0.000200108	0.000193903
GOTERM_MF_5	Glucuronosyltransferase activity	11	1.40845	1.80835e-06	UGT2B1, UGT1A1, UGT5B2, UGT5A1, UGT5B1, UGT1A4, UGT2A3, UGT2A2, UGT1AB, UGT1A2, UGT1A7	454	51	15489	7.35851	0.000513439	0.00051357	0.000511762
KEGG_PATHWAY	Pentose and glucuronate interconversions	10	1.28041	2.26552e-05	UGT2B1, UGT1A1, UGT5B2, UGT5A1, UGT5B1, UGT1A4, UGT2A2, UGT1AB, UGT1A2, UGT1A7	216	56	7632	6.30952	0.0028957	0.000958981	0.000929245
GOTERM_MF_5	Endopeptidase inhibitor activity	16	2.04866	2.47778e-05	ITIH5, LOC103911083, ZGC:174260, LOC100006895, CST14A.2, SERPINH1B, SI:CH211-284E20.8, C4, ZGC:173729, TFPIA, TIMP2B, LOC100334024, C3A.1, C3A.3, APPB, LOC100331492	454	146	15489	3.73882	0.00701228	0.00351845	0.00350606
KEGG_PATHWAY	Ascorbate and aldarate metabolism	10	1.28041	2.62536e-05	UGT2B1, UGT1A1, UGT5B2, UGT5A1, UGT5B1, UGT1A4, UGT2A2, UGT1AB, UGT1A2, UGT1A7	216	57	7632	6.19883	0.00335487	0.000958981	0.000929245
KEGG_PATHWAY	Drug metabolism - cytochrome P450	11	1.40845	2.97358e-05	UGT2B1, UGT1A1, UGT5B2, UGT5A1, UGT5B1, UGT1A4, UGT2A2, UGT1AB, UGT1A2, UGT1A7, GSTK4	216	72	7632	5.39815	0.00379901	0.000958981	0.000929245
KEGG_PATHWAY	Metabolism of xenobiotics by cytochrome P450	11	1.40845	3.79291e-05	UGT2B1, UGT1A1, UGT5B2, UGT5A1, UGT5B1, UGT1A4, UGT2A2, UGT1AB, UGT1A2, UGT1A7, GSTK4	216	74	7632	5.25225	0.00484325	0.00097857	0.000948227
KEGG_PATHWAY	Retinol metabolism	12	1.53649	5.5083e-05	UGT2B1, UGT1A1, CYP3A65, UGT5B2, UGT5A1, UGT5B1, UGT1A4, UGT2A2, UGT1AB, UGT1A2, UGT1A7, RPE65A	216	93	7632	4.55914	0.00702602	0.00118428	0.00114756
KEGG_PATHWAY	Steroid hormone biosynthesis	11	1.40845	9.28041e-05	UGT2B1, UGT1A1, CYP3A65, UGT5B2, UGT5A1, UGT5B1, UGT1A4, UGT2A2, UGT1AB, UGT1A2, UGT1A7	216	82	7632	4.73984	0.0118092	0.00171025	0.00165722
GOTERM_BP_5	Cytokine-mediated signaling pathway	15	1.92061	0.000198607	CXCL18B, CCL44, STAT2, EBI3, TRAF4B, CXCL8A, TRAF6, PRLRB, CCL25A, CXCL8B.1, LOC101883994, IL13RA2, CXCL8B.3, IL4R.1, CCL34A.4	524	166	19081	3.29043	0.225419	0.0638024	0.0634052
GOTERM_BP_5	Protein maturation	23	2.94494	0.000261046	FGB, HSP70.3, UNC45A, PDIA2, FGA, UNC45B, ISCA2, HSP70.1, ERCC6L, FGG, TMPRSS2, MMEL1, HSC70, PISD, PDRG1, LOC100536670, BOLA3, GRPEL2, CHCHD4B, PMPCA, FKBP9, LOC100005356, TELO2	524	348	19081	2.40668	0.285197	0.066601	0.0661864
GOTERM_BP_5	Antimicrobial humoral response	9	1.15237	0.000310977	CXCL18B, CCL44, CCL25A, CXCL8B.1, CXCL8A, LOC101883994, CXCL8B.3, CCL34A.4, TFA	524	63	19081	5.20202	0.329666	0.066601	0.0661864
GOTERM_BP_5	Chemokine-mediated signaling pathway	8	1.02433	0.000454711	CXCL18B, CCL44, CCL25A, CXCL8B.1, CXCL8A, LOC101883994, CXCL8B.3, CCL34A.4	524	51	19081	5.71202	0.442834	0.0742154	0.0737533
GOTERM_BP_5	Antimicrobial humoral immune response mediated by antimicrobial peptide	8	1.02433	0.000513213	CXCL18B, CCL44, CCL25A, CXCL8B.1, CXCL8A, LOC101883994, CXCL8B.3, CCL34A.4	524	52	19081	5.60217	0.483232	0.0742154	0.0737533
GOTERM_BP_5	Cellular response to cytokine stimulus	15	1.92061	0.000538061	CXCL18B, CCL44, STAT2, EBI3, TRAF4B, CXCL8A, TRAF6, PRLRB, CCL25A, CXCL8B.1, LOC101883994, IL13RA2, CXCL8B.3, IL4R.1, CCL34A.4	524	183	19081	2.98476	0.499492	0.0742154	0.0737533
GOTERM_BP_5	Response to chemokine	8	1.02433	0.000577552	CXCL18B, CCL44, CCL25A, CXCL8B.1, CXCL8A, LOC101883994, CXCL8B.3, CCL34A.4	524	53	19081	5.49647	0.52429	0.0742154	0.0737533
GOTERM_MF_5	Ubiquitin protein ligase binding	9	1.15237	0.000653473	HSP70.3, UBOX5, HSP70.1, MAP1LC3A, LOC100331257, TRAF4B, ERLIN1, ERLIN2, SPOPLA	454	66	15489	4.65228	0.169433	0.0463966	0.0462332
GOTERM_MF_5	Chemokine receptor binding	9	1.15237	0.000653473	CXCL18B, CCL44, CCL25A, CXCL8B.1, CXCL8A, LOC101883994, CXCL8B.3, CXCL12A, CCL34A.4	454	66	15489	4.65228	0.169433	0.0463966	0.0462332
KEGG_PATHWAY	Drug metabolism - other enzymes	11	1.40845	0.000660643	UGT2B1, UGT1A1, SI:DKEY-78A14.4, UGT5B2, UGT5A1, UGT5B1, UGT1A4, UGT2A2, UGT1AB, UGT1A2, UGT1A7	216	104	7632	3.73718	0.0811113	0.0106529	0.0103225
